# Supplementary material for: MLH1 focus mapping in the guinea fowl (Numida meleagris) give insights into the crossover landscapes in birds
Source: PLoS One. 2020 Oct 5;15(10):e0240245. doi: 10.1371/journal.pone.0240245 (PMC7535058; doi:10.1371/journal.pone.0240245)
Supplement: S1 File — Synaptonemal complex lengths (in micrometers); centromeric indexes and MLH1 foci in the chicken and the guinea fowl. (XLSX) [file pone.0240245.s001.xlsx]

## Sheet: Chicken Lengths Macro-SCs
Chicken: Absolute lengths SC1 to SC 6 (unit: micrometers)
Female	Set ID	SC1	SC2	SC3	SC4	SC5	SC6
34	3	42.5808	27.4495	26.7828	20.6668	17.9921	12.8686
34	7	29.1123	29.7223	21.1371	17.6858	16.6925	13.0426
34	10	34.7982	27.2749	19.6074	16.3728	11.9761	7.22355
34	12A	29.269	22.2823	16.5962	13.1263	10.2776	6.4451
34	12B	29.2656	21.3043	16.2206	13.2587	9.74848	6.03696
34	14	41.7467	36.5611	21.6157	18.244	12.7557	5.99603
34	16	31.812	24.2303	18.1238	13.8453	10.6078	6.46723
34	18	31.126	23.7312	17.6631	14.301	11.5685	6.74552
34	20	34.8241	26.8493	19.8094	15.7105	12.0011	7.00737
34	22	39.2661	26.051	19.0787	16.0441	15.0448	6.64894
34	24	37.5161	29.5029	24.3988	19.7288	15.31	6.61622
34	26	29.2924	21.7976	16.4305	13.0187	9.03668	5.74923
34	28	33.3744	23.0473	18.5681	15.666	11.6687	7.08265
34	30	29.7857	24.4433	16.9519	15.5034	9.43625	10.7415
34	33	38.873	24.1826	17.8101	16.4975	15.307	9.951
34	35	31.8791	22.9942	17.4307	14.5131	10.6587	6.86727
34	37	28.8692	20.2507	14.6271	14.2994	9.74946	5.62695
34	39	34.591	26.8368	20.2886	15.351	11.2002	6.98679
34	47	38.962	27.1702	18.5493	16.7355	12.0335	8.16881
34	50	27.393	20.0644	15.9312	12.7646	9.16573	6.06702
34	52	39.2153	30.0362	19.7035	20.7087	12.4925	8.4657
34	56	35.8618	28.1435	22.222	19.0026	10.8833	5.93819
34	60	33.1386	25.4524	19.2382	14.986	10.9875	7.10334
34	62	36.337	20.8131	17.2991	18.3913	9.66219	6.45016
34	70	25.743	21.4924	13.9715	12.1794	9.1162	5.94701
34	74	21.8809	28.9818	17.4371	13.111	9.84042	5.87871
34	82	39.8069	32.6859	24.5013	20.0379	13.4981	6.4887
34	86	33.545	25.9681	18.3464	14.8393	11.9183	6.59844
34	88	26.3408	20.2178	14.0561	11.5104	8.65728	5.5236
34	90	29.9232	23.8707	14.7678	12.9524	8.79531	5.43117
34	92	33.7986	26.0463	16.7897	15.103	9.63698	5.771
34	96	29.8597	29.573	17.9371	18.1301	12.3861	11.2396
34	98	42.2202	31.3662	21.7534	18.504	10.7344	6.90937
34	102	15.8343	65.2855	24.0758	20.3031	19.489	8.38661
34	104	36.5687	32.731	24.2098	20.2233	15.1193	7.36703
34	106	26.7841	20.4535	15.3557	16.4694	9.80279	5.92554
34	108	25.5267	18.8494	13.8907	13.4063	10.5605	5.22628
34	110	36.6238	26.0224	17.3346	13.4541	10.4567	6.58813
35	62	26.2186	20.0377	14.5997	11.4659	9.07943	4.9453
35	67	26.4743	19.9482	14.8668	11.9896	9.99451	6.0933
35	71	30.9692	22.3779	17.4186	14.6164	11.3593	6.73266
35	73	25.7018	35.6177	19.7719	15.0727	12.6056	8.0317
35	75	27.3772	19.6978	14.9682	12.2963	9.15978	5.46518
35	80	28.5978	20.4977	13.0749	15.1163	10.2794	5.693
35	96	26.235	19.9962	14.7949	8.74529	11.8666	5.33128
35	98	25.9267	19.7662	14.7865	11.9182	9.35811	5.48158
35	106	21.7246	29.2316	16.7006	13.0336	10.2222	6.42716
35	114	29.3272	21.6378	16.6874	10.8758	14.1109	7.05401
35	129	25.86	20.2002	14.3582	12.0826	9.65593	5.62483
35	133	34.3412	26.4478	18.867	16.5555	11.691	5.78937
35	139	30.8536	23.3851	16.9492	14.1684	11.1558	6.31723
35	147 A	24.8362	18.4661	14.6164	11.6892	9.42842	5.10386
35	147 B	29.8956	22.9353	16.6845	13.8208	10.9666	6.01584
37	12	20.8676	24.3708	18.4489	17.7031	14.2735	11.3249
37	14	24.5384	18.1106	14.2819	11.2507	9.12169	5.84274
37	16	29.6694	21.5008	15.8458	13.507	10.2323	6.13156
37	18	20.1353	14.5821	11.3003	9.71005	7.12125	4.3232
37	22	23.7936	18.3816	13.5939	11.1178	8.65783	5.16164
37	25	25.1092	19.0021	13.8753	12.3158	9.39161	5.55152
37	30	25.2324	18.4854	15.4191	11.5418	8.72175	5.83765
37	39	26.2065	20.8232	15.3654	12.4653	9.84649	5.51867
37	43	23.0488	17.6837	13.3121	11.6984	9.10499	5.43122
37	45	33.5994	24.0766	17.9913	14.7072	10.8402	6.58103
37	47	30.5023	22.2809	17.1832	13.7981	10.5343	6.18731
37	49	26.5619	20.0256	14.9302	12.5949	9.55086	5.74779
37	51	37.6154	25.2738	23.9593	17.1662	12.5355	7.10802
37	60	26.5248	22.3459	16.2329	13.5134	12.363	6.66591
37	65	30.542	22.1478	17.3024	13.8561	10.3776	6.06638
37	71 A	23.2016	17.7491	13.5067	10.811	8.26605	5.35896
37	71 B	25.4069	18.9002	13.7166	11.8819	9.40434	6.07057
37	82	23.475	17.7141	13.768	11.489	8.5597	4.77436
37	85 A	22.2447	18.0932	13.5431	14.7848	9.11669	8.95135
37	87	21.9035	16.6003	13.1931	10.639	8.73162	7.47554
37	89 A	33.3674	25.2458	17.9245	16.4609	11.7951	7.69035
37	89 B	29.9102	22.1781	16.2458	13.2612	11.2394	5.81679
37	95	31.3824	22.285	17.5428	13.7874	10.8564	6.60093
37	101	23.411	18.0349	14.0936	11.6939	9.20733	6.60316
37	126	23.0161	23.3519	16.64	20.9123	10.7175	6.34108
37	128	25.0029	18.8438	14.3824	11.635	9.40724	5.738
37	130	35.1348	27.1981	19.7653	15.4481	11.8988	6.73784
37	136	31.8455	23.3022	18.0228	13.9722	10.7573	6.92791
37	142	27.1637	19.533	15.1274	11.6896	9.35334	5.28031
38	4	22.4938	16.675	12.3372	10.3995	8.26744	4.45915
38	23	27.271	20.6607	14.9893	12.8001	9.18673	5.74983
38	27	25.1997	18.717	14.3168	12.1423	9.60109	6.0543
38	34	23.8727	18.0309	12.9472	11.2383	9.0534	5.89661
38	36	25.8706	20.0665	14.6141	12.0548	9.25149	5.09888
38	38	25.822	19.644	14.9002	11.2013	9.27498	5.30778
38	50	25.2135	19.3088	14.3818	12.221	10.7244	6.26057
38	74	25.7287	19.6691	14.3408	11.3743	9.8597	5.39884
38	76	24.9467	33.8464	17.8989	14.943	11.8195	6.64373
38	82	25.5172	19.6011	14.1669	11.8433	8.68625	5.16064
38	91	24.8851	22.5911	15.8089	12.6344	9.94177	5.94165
38	93	27.7679	21.2339	16.5848	13.7087	10.4629	6.10771
38	95	30.8269	22.5542	16.9488	13.6991	10.3353	6.50575
38	97	28.0546	21.4698	15.429	12.5572	10.1221	5.54393
38	99	31.9878	22.7503	16.5694	13.4698	11.3834	6.09409
38	101	21.7051	20.3788	12.0563	9.56018	7.33452	4.5237
38	105	28.3659	22.0988	16.7307	13.2331	10.1521	6.239
38	107	22.6317	16.186	13.1383	10.4251	8.32681	4.8139
38	112	32.0412	22.3001	17.6989	14.1635	10.6892	6.23712
38	114	24.9915	19.3705	14.3429	11.6576	9.00833	6.0575
38	116 A	25.9038	19.3018	15.2377	11.8526	9.06836	5.548
38	116 B	25.5815	19.5706	14.5589	11.6097	8.95462	5.33505
38	118 C	30.3141	23.3792	12.2305	13.476	10.9786	6.41792
38	124 A	21.7418	16.9473	12.4497	9.88722	7.95344	4.63681
38	124 B	21.3807	15.681	11.2093	9.40297	7.47568	4.15783
38	129	28.6027	21.8421	12.3726	12.9896	9.83032	7.47543
38	133	35.2832	26.2671	19.4284	15.5299	12.1195	7.13063
38	135	22.0661	17.0976	12.836	10.7206	8.16454	5.10052
38	137	34.7689	25.6444	17.5331	15.058	10.9533	6.88148
38	141	26.0979	20.0485	14.364	12.1565	9.07692	5.3612
39	28	26.3477	20.6679	14.906	12.5115	9.1193	4.93153
39	35	26.3898	19.3062	15.6144	12.3223	9.49102	5.02018
39	40	29.3485	21.6355	16.1788	12.9567	9.73315	5.63164
39	50	26.0348	18.9762	13.6514	11.4931	8.6519	4.9159
39	53	24.5279	18.3593	13.9817	11.4288	8.37663	4.64498
39	121	31.5868	20.5724	15.1288	15.3034	8.92236	4.96487
39	123	27.7802	19.9091	14.4296	11.6537	8.65351	5.0934
39	133	29.3227	21.7961	16.6023	13.417	9.86119	5.47913
39	135	22.449	16.7039	12.6968	10.2556	7.41623	4.22022
40	10	26.4123	19.7245	15.1349	12.08	9.0155	5.80871
40	12	26.7335	20.7563	15.4112	12.5788	9.74651	5.4019
40	15	26.2088	19.5313	14.6623	11.9919	9.22142	5.28679
40	23	35.4982	26.7648	18.9504	15.595	12.1682	6.77968
40	25	22.4122	17.1387	12.6156	10.4926	7.95929	5.08818
40	33	28.4464	25.2142	24.0246	13.9851	11.1349	6.38367
40	66	24.8368	18.6112	13.3668	11.5116	8.72435	5.01118
40	68	25.9616	26.1414	16.0639	13.5873	9.8822	5.76185
40	75	23.0596	19.9377	13.4289	10.5682	8.3126	5.08941
40	77	24.799	19.7265	13.6679	10.9101	8.76287	4.67971
40	83	26.8585	20.1359	17.396	12.5993	9.62881	5.37516
40	85	22.0739	20.9014	16.5588	12.9982	15.5602	5.95415
40	102	25.3029	18.3865	13.866	10.929	8.82812	5.23962
40	104 A	29.5528	22.8824	16.4142	10.477	13.3293	5.77411
40	104 B	30.6841	23.004	16.3129	13.6548	10.5453	6.96514
40	106	24.6907	19.4047	14.4554	11.9082	9.07849	5.20994
40	110	30.6525	23.188	17.4353	14.4331	10.8192	6.7501

## Sheet: Chicken Cen Index
Female	Set ID	SC1				SC2				SC3				SC4				SC5				SC6
		SA	Total SC	CI		SA	Total SC	CI		SA	Total SC	CI		SA	Total SC	CI		SA	Total SC	CI		SA	Total SC	CI
34	3	18.4843	42.5808	0.434099		8.51868	27.4495	0.31034		0.650638	26.7828	0.0242931		4.70555	20.6668	0.227686		1.20851	17.9921	0.0671685		0.50431	12.8686	0.0391893
34	7	11.0934	29.1123	0.381058		10.4802	29.7223	0.352602		0.705716	21.1371	0.0333876		4.42482	17.6858	0.25019		2.98873	16.6925	0.179046		0.796084	13.0426	0.061037
34	10	14.0402	34.7982	0.403474		9.63579	27.2749	0.353284		0.565675	19.6074	0.02885		4.11513	16.3728	0.251339		1.20179	11.9761	0.100349		0.388144	7.22355	0.0537331
34	12A	11.8875	29.269	0.406146		7.88132	22.2823	0.353703		0.734251	16.5962	0.044242		3.13058	13.1263	0.238497		0.80464	10.2776	0.0782908		0.66296	6.4451	0.102863
34	12B	12.0452	29.2656	0.41158		7.40637	21.3043	0.347647		0.470771	16.2206	0.029023		3.1192	13.2587	0.235256		0.930114	9.74848	0.0954111		0.547783	6.03696	0.0907382
34	14	15.9582	41.7467	0.382262		9.9982	36.5611	0.273465		0.600896	21.6157	0.027799		3.89949	18.244	0.213741		1.33962	12.7557	0.105022		0.410296	5.99603	0.0684281
34	16	13.1686	31.812	0.413952		8.48227	24.2303	0.350068		0.673351	18.1238	0.0371529		3.3542	13.8453	0.242262		0.796084	10.6078	0.0750472		0.700403	6.46723	0.1083
34	18	13.7005	31.126	0.440164		8.69448	23.7312	0.366374		0.491475	17.6631	0.027825		2.60644	14.301	0.182256		1.25689	11.5685	0.108648		0.908749	6.74552	0.134719
34	20	14.1964	34.8241	0.40766		9.61536	26.8493	0.358124		0.533971	19.8094	0.0269554		3.84357	15.7105	0.24465		0.975958	12.0011	0.0813224		0.883402	7.00737	0.126067
34	22	17.0081	39.2661	0.433149		8.6041	26.051	0.330279		0.733884	19.0787	0.0384662		3.71204	16.0441	0.231364		1.30803	15.0448	0.0869427		0.565675	6.64894	0.0850774
34	24	18.1119	37.5161	0.482775		11.6434	29.5029	0.394651		0.741842	24.3988	0.0304049		5.10069	19.7288	0.258541		0.99928	15.31	0.06527		0.624402	6.61622	0.0943743
34	26	12.0088	29.2924	0.409965		8.84586	21.7976	0.405818		0.501506	16.4305	0.0305229		3.30457	13.0187	0.253832		0.499017	9.03668	0.0552212		0.460071	5.74923	0.080023
34	28	13.735	33.3744	0.411542		8.91709	23.0473	0.386904		0.42343	18.5681	0.0228042		3.77541	15.666	0.240994		1.10293	11.6687	0.0945203		0.609128	7.08265	0.0860028
34	30	11.5541	29.7857	0.387907		8.44878	24.4433	0.345647		0.583644	16.9519	0.0344293		3.78753	15.5034	0.244304		1.765	9.43625	0.187044		0.799079	10.7415	0.0743916
34	33	15.1469	38.873	0.389652		8.45926	24.1826	0.349808		1.31744	17.8101	0.0739714		2.26988	16.4975	0.137589		1.1098	15.307	0.0725023		0.539769	9.951	0.0542427
34	35	13.2687	31.8791	0.41622		8.07903	22.9942	0.351351		0.677818	17.4307	0.0388865		3.67604	14.5131	0.253291		1.27199	10.6587	0.119338		0.681482	6.86727	0.0992363
34	37	11.7056	28.8692	0.40547		7.77533	20.2507	0.383953		0.79295	14.6271	0.0542112		3.02869	14.2994	0.211806		0.703065	9.74946	0.0721132		0.448323	5.62695	0.0796741
34	39	13.859	34.591	0.400653		9.11907	26.8368	0.339797		0.66296	20.2886	0.0326765		3.83307	15.351	0.249695		1.10744	11.2002	0.0988767		0.659028	6.98679	0.0943248
34	47	16.4362	38.962	0.421853		9.44515	27.1702	0.347629		0.581949	18.5493	0.031373		4.22749	16.7355	0.252606		1.26094	12.0335	0.104786		0.923518	8.16881	0.113054
34	50	11.2878	27.393	0.412071		7.34692	20.0644	0.366167		0.636124	15.9312	0.0399295		3.27377	12.7646	0.256472		0.890574	9.16573	0.0971634		0.906781	6.06702	0.149461
34	52	15.708	39.2153	0.400558		10.4222	30.0362	0.346988		0.587273	19.7035	0.0298055		4.66179	20.7087	0.225112		1.12145	12.4925	0.0897699		0.609128	8.4657	0.0719525
34	56	14.8266	35.8618	0.413437		10.7564	28.1435	0.382199		0.59882	22.222	0.0269472		4.25456	19.0026	0.223894		0.901689	10.8833	0.0828503		0	5.93819	0
34	60	13.2783	33.1386	0.40069		9.08877	25.4524	0.357089		0.726579	19.2382	0.0377676		3.85391	14.986	0.257168		0.92621	10.9875	0.0842965		0.524561	7.10334	0.0738472
34	62	15.601	36.337	0.429342		7.48555	20.8131	0.359655		0.648722	17.2991	0.0375003		4.31811	18.3913	0.234791		0.761716	9.66219	0.0788347		0.681482	6.45016	0.105654
34	70	10.3754	25.743	0.403036		7.69471	21.4924	0.358019		0.491475	13.9715	0.0351769		2.90756	12.1794	0.238726		1.09653	9.1162	0.120284		0.703065	5.94701	0.118222
34	74	9.05559	21.8809	0.413858		11.534	28.9818	0.397974		0.692702	17.4371	0.0397257		2.66415	13.111	0.2032		1.01105	9.84042	0.102744		0.524561	5.87871	0.0892307
34	82	14.7782	39.8069	0.371247		11.8071	32.6859	0.36123		0.61624	24.5013	0.0251513		3.95899	20.0379	0.197575		2.14805	13.4981	0.159137		0.538265	6.4887	0.0829543
34	86	13.2352	33.545	0.39455		8.83362	25.9681	0.340172		0.394507	18.3464	0.0215032		3.32215	14.8393	0.223875		0.873636	11.9183	0.0733021		0.568967	6.59844	0.0862274
34	88	10.7093	26.3408	0.406567		6.74064	20.2178	0.333401		0.610428	14.0561	0.043428		2.97395	11.5104	0.258369		1.02796	8.65728	0.118739		0.693256	5.5236	0.125508
34	90	10.5512	29.9232	0.35261		6.68277	23.8707	0.279958		0.460071	14.7678	0.0311537		2.85426	12.9524	0.220365		0.858541	8.79531	0.0976136		0.460071	5.43117	0.0847094
34	92	12.4057	33.7986	0.367047		8.141	26.0463	0.312559		0.648722	16.7897	0.0386381		3.08422	15.103	0.204213		1.78374	9.63698	0.185093		0.551182	5.771	0.0955089
34	96	13.052	29.8597	0.437111		11.5247	29.573	0.389702		0.62427	17.9371	0.0348033		4.40443	18.1301	0.242935		0.931572	12.3861	0.0752114		0.931572	11.2396	0.0828829
34	98	15.4337	42.2202	0.365552		8.87526	31.3662	0.282956		0.505216	21.7534	0.0232247		4.02877	18.504	0.217725		0.899615	10.7344	0.0838068		0.581949	6.90937	0.084226
34	102	7.25558	15.8343	0.45822		27.1953	65.2855	0.41656		0.700403	24.0758	0.0290916		4.28758	20.3031	0.211179		1.46233	19.489	0.0750339		0.600896	8.38661	0.0716494
34	104	12.5341	36.5687	0.342755		10.0335	32.731	0.306543		0.750187	24.2098	0.0309869		3.95273	20.2233	0.195455		1.06092	15.1193	0.0701702		0.55231	7.36703	0.0749706
34	106	10.825	26.7841	0.404158		7.27419	20.4535	0.355645		0.446334	15.3557	0.0290664		3.01891	16.4694	0.183305		0.95337	9.80279	0.097255		0.773879	5.92554	0.1306
34	108	10.2345	25.5267	0.400933		6.97197	18.8494	0.369878		0.444154	13.8907	0.0319749		2.87729	13.4063	0.214622		0.757619	10.5605	0.0717411		0.52994	5.22628	0.101399
34	110	14.5165	36.6238	0.396368		7.99069	26.0224	0.30707		0.61725	17.3346	0.0356079		3.12737	13.4541	0.232447		0.882145	10.4567	0.0843616		0.479939	6.58813	0.072849
35	62	11.3923	26.2186	0.434511		7.8603	20.0377	0.392276		0.317572	14.5997	0.021752		2.23981	11.4659	0.195346		0.928225	9.07943	0.102234		0.435636	4.9453	0.0880909
35	67	10.9506	26.4743	0.413633		6.94585	19.9482	0.348194		0.30354	14.8668	0.0204173		3.52965	11.9896	0.294392		0.9501	9.99451	0.0950621		0.532945	6.0933	0.0874641
35	71	14.8689	30.9692	0.480119		7.82153	22.3779	0.34952		0.29941	17.4186	0.0171891		3.03704	14.6164	0.207784		1.01841	11.3593	0.0896546		0.574411	6.73266	0.0853172
35	73	12.828	25.7018	0.49911		15.5329	35.6177	0.436102		0.319527	19.7719	0.0161607		4.14841	15.0727	0.275226		0.915393	12.6056	0.0726182		0.394079	8.0317	0.0490654
35	75	11.1678	27.3772	0.407924		7.07182	19.6978	0.359017		0.430718	14.9682	0.0287756		2.98694	12.2963	0.242913		0.926255	9.15978	0.101122		0.25445	5.46518	0.0465583
35	80	11.3155	28.5978	0.395679		6.89293	20.4977	0.336277		0.501506	13.0749	0.0383564		4.5285	15.1163	0.299578		1.14227	10.2794	0.111123		0.342472	5.693	0.0601566
35	96	10.8332	26.235	0.412929		7.15004	19.9962	0.35757		0.464112	14.7949	0.0313698		1.79264	8.74529	0.204984		1.00368	11.8666	0.0845799		0.368395	5.33128	0.0691006
35	98	11.4233	25.9267	0.440601		8.41882	19.7662	0.425919		0.433315	14.7865	0.0293047		3.06818	11.9182	0.257436		0.893008	9.35811	0.0954262		0.484483	5.48158	0.0883838
35	106	10.3126	21.7246	0.474696		11.8641	29.2316	0.405868		0.381674	16.7006	0.022854		2.33376	13.0336	0.179057		0.424897	10.2222	0.041566		0.659134	6.42716	0.102554
35	114	12.1765	29.3272	0.415194		8.18525	21.6378	0.378284		0.127126	16.6874	0.00761808		2.67773	10.8758	0.246211		0.918109	14.1109	0.065064		0.394507	7.05401	0.0559267
35	129	10.7676	25.86	0.41638		7.15874	20.2002	0.35439		0.568967	14.3582	0.0396265		2.7281	12.0826	0.225787		0.773879	9.65593	0.0801454		0.587273	5.62483	0.104407
35	133	15.1491	34.3412	0.441135		9.42722	26.4478	0.356446		0.971722	18.867	0.0515037		3.46326	16.5555	0.209191		0.939558	11.691	0.0803662		0.562312	5.78937	0.0971284
35	139	15.2095	30.8536	0.492957		11.1471	23.3851	0.476675		0.359846	16.9492	0.0212308		3.07053	14.1684	0.216717		0.479939	11.1558	0.0430213		0.432642	6.31723	0.0684861
35	147 A	10.5185	24.8362	0.423514		6.9236	18.4661	0.374935		0.635145	14.6164	0.0434543		3.07062	11.6892	0.262687		0.537458	9.42842	0.057004		0.375093	5.10386	0.0734922
35	147 B	14.8785	29.8956	0.49768		6.47885	22.9353	0.282483		0.721824	16.6845	0.0432632		3.04589	13.8208	0.220384		0.884486	10.9666	0.0806531		0.659134	6.01584	0.109566
37	12	7.41632	20.8676	0.355399		8.62955	24.3708	0.354094		0.805553	18.4489	0.0436641		2.48162	17.7031	0.140179		0.650638	14.2735	0.0455836		0.538615	11.3249	0.0475602
37	14	9.63373	24.5384	0.392598		6.88179	18.1106	0.379986		0.539769	14.2819	0.0377938		2.99235	11.2507	0.26597		0.85345	9.12169	0.0935628		0.529287	5.84274	0.0905889
37	16	12.2886	29.6694	0.414184		7.49306	21.5008	0.348501		0.744355	15.8458	0.0469749		3.7008	13.507	0.273991		1.13793	10.2323	0.11121		0.499017	6.13156	0.081385
37	18	8.21631	20.1353	0.408055		5.02434	14.5821	0.344556		0.564573	11.3003	0.0499609		2.64811	9.71005	0.272718		0.636124	7.12125	0.0893276		0.44213	4.3232	0.102269
37	22	9.24778	23.7936	0.388666		6.75862	18.3816	0.367685		0.85345	13.5939	0.0627819		2.69499	11.1178	0.242403		0.899615	8.65783	0.103908		0.698623	5.16164	0.135349
37	25	10.2674	25.1092	0.40891		7.16168	19.0021	0.376888		0.693256	13.8753	0.0499634		3.22316	12.3158	0.261709		0.750187	9.39161	0.0798784		0.460071	5.55152	0.0828729
37	30	10.2432	25.2324	0.405954		6.32171	18.4854	0.341984		0.757619	15.4191	0.049135		2.8657	11.5418	0.24829		0.899615	8.72175	0.103146		0.474722	5.83765	0.0813207
37	39	11.2176	26.2065	0.428045		5.55453	20.8232	0.266747		0.52676	15.3654	0.0342823		3.06134	12.4653	0.245589		0.900147	9.84649	0.091418		0	5.51867	0
37	43	9.28322	23.0488	0.402764		6.13006	17.6837	0.34665		0.25445	13.3121	0.0191142		2.87168	11.6984	0.245476		0.858541	9.10499	0.0942935		0.494001	5.43122	0.0909558
37	45	14.2268	33.5994	0.423423		8.75645	24.0766	0.363691		0.887946	17.9913	0.0493541		3.51888	14.7072	0.239262		0.799984	10.8402	0.0737982		0.470771	6.58103	0.0715347
37	47	12.5089	30.5023	0.410096		7.70677	22.2809	0.345892		0.590763	17.1832	0.0343802		3.21639	13.7981	0.233105		0.674135	10.5343	0.0639943		0.686871	6.18731	0.111013
37	49	10.6865	26.5619	0.402322		7.07155	20.0256	0.353125		0.849795	14.9302	0.056918		3.04885	12.5949	0.24207		0.904646	9.55086	0.0947188		0.494001	5.74779	0.0859463
37	51	15.235	37.6154	0.405019		10.0359	25.2738	0.397087		0.35858	23.9593	0.0149662		4.3706	17.1662	0.254604		1.19177	12.5355	0.0950712		0.705716	7.10802	0.0992846
37	60	11.0696	26.5248	0.417331		7.50502	22.3459	0.335857		0.524561	16.2329	0.0323148		3.1137	13.5134	0.230416		0.920141	12.363	0.0744267		0.648722	6.66591	0.0973194
37	65	12.5169	30.542	0.409826		7.80757	22.1478	0.352521		0	17.3024	0		3.25587	13.8561	0.234978		0.798427	10.3776	0.0769378		0.57873	6.06638	0.0953996
37	71 A	9.37568	23.2016	0.404097		6.25347	17.7491	0.352326		0.733884	13.5067	0.0543348		2.97206	10.811	0.274911		0.763349	8.26605	0.0923475		0.556626	5.35896	0.103868
37	71 B	10.1049	25.4069	0.397724		7.05754	18.9002	0.373411		0.921282	13.7166	0.0671653		3.09878	11.8819	0.260797		1.03024	9.40434	0.10955		0.40232	6.07057	0.0662739
37	82	10.0524	23.475	0.42822		6.61449	17.7141	0.373402		0.665771	13.768	0.0483564		3.02747	11.489	0.263511		0.77709	8.5597	0.0907846		0.552045	4.77436	0.115627
37	85 A	9.16917	22.2447	0.412195		6.87489	18.0932	0.379971		0.42343	13.5431	0.0312653		2.9629	14.7848	0.200402		0.984215	9.11669	0.107958		0.408723	8.95135	0.0456605
37	87	9.06287	21.9035	0.413763		5.93099	16.6003	0.357282		0.458716	13.1931	0.0347693		2.84375	10.639	0.267293		0.693256	8.73162	0.079396		0.701057	7.47554	0.0937801
37	89 A	14.9626	33.3674	0.44842		8.84987	25.2458	0.350548		0.836505	17.9245	0.0466682		3.27606	16.4609	0.199021		0.867916	11.7951	0.0735827		0.557918	7.69035	0.0725477
37	89 B	12.3259	29.9102	0.412099		7.74109	22.1781	0.349042		0.91062	16.2458	0.0560527		3.18773	13.2612	0.240379		1.17801	11.2394	0.10481		0.616937	5.81679	0.106061
37	95	12.8307	31.3824	0.40885		8.21555	22.285	0.368658		0.57873	17.5428	0.0329896		3.6563	13.7874	0.265192		1.03063	10.8564	0.0949328		0.741842	6.60093	0.112385
37	101	9.73277	23.411	0.415735		6.23318	18.0349	0.345618		0.859266	14.0936	0.0609685		2.91726	11.6939	0.249468		0.93224	9.20733	0.10125		0.540502	6.60316	0.081855
37	126	8.07169	23.0161	0.350697		8.50054	23.3519	0.364019		1.01105	16.64	0.0607599		3.31746	20.9123	0.158637		0.773879	10.7175	0.0722071		0.602964	6.34108	0.0950885
37	128	10.0513	25.0029	0.402004		7.03905	18.8438	0.373546		0.830529	14.3824	0.057746		3.18193	11.635	0.273478		1.16923	9.40724	0.124291		0.499017	5.738	0.086967
37	130	14.4098	35.1348	0.410129		9.64104	27.1981	0.354476		0.899615	19.7653	0.045515		3.86411	15.4481	0.250136		1.2704	11.8988	0.106767		0.352496	6.73784	0.0523159
37	136	13.4051	31.8455	0.420941		8.16173	23.3022	0.350256		0.952717	18.0228	0.0528618		3.47915	13.9722	0.249006		1.19972	10.7573	0.111526		0.727435	6.92791	0.105001
37	142	10.3272	27.1637	0.380184		7.22135	19.533	0.3697		0.918899	15.1274	0.0607439		2.99847	11.6896	0.256507		1.09613	9.35334	0.117192		0.679329	5.28031	0.128653
38	4	11.1183	22.4938	0.494282		5.89197	16.675	0.353342		0.0352858	12.3372	0.00286011		2.59493	10.3995	0.249523		0.757619	8.26744	0.0916389		0.400838	4.45915	0.0898911
38	23	11.102	27.271	0.4071		7.3342	20.6607	0.354984		0.600896	14.9893	0.0400884		3.53349	12.8001	0.276052		1.21993	9.18673	0.132793		0.674135	5.74983	0.117244
38	27	10.4895	25.1997	0.416254		6.52554	18.717	0.348643		0.703065	14.3168	0.0491076		3.28142	12.1423	0.270248		0.774682	9.60109	0.0806869		0.375093	6.0543	0.0619549
38	34	10.0736	23.8727	0.421972		6.3596	18.0309	0.352706		0.530462	12.9472	0.0409713		3.01197	11.2383	0.26801		1.15585	9.0534	0.12767		0.522622	5.89661	0.0886309
38	36	10.8337	25.8706	0.418766		7.41331	20.0665	0.369438		0.67043	14.6141	0.0458756		3.00077	12.0548	0.248927		0.80464	9.25149	0.0869741		0.628427	5.09888	0.123248
38	38	10.2229	25.822	0.395898		7.02321	19.644	0.357524		0.600896	14.9002	0.0403279		2.75016	11.2013	0.245522		0.899615	9.27498	0.0969938		0.394507	5.30778	0.0743263
38	50	10.3562	25.2135	0.410741		6.95585	19.3088	0.360242		0.67043	14.3818	0.0466165		3.03531	12.221	0.248368		0.685127	10.7244	0.0638851		0.741842	6.26057	0.118494
38	74	10.5341	25.7287	0.409432		7.02821	19.6691	0.357322		0.520989	14.3408	0.0363292		3.04122	11.3743	0.267376		0.998657	9.8597	0.101287		0.359548	5.39884	0.0665972
38	76	12.1353	24.9467	0.486449		13.8026	33.8464	0.4078		0.61624	17.8989	0.034429		3.73526	14.943	0.249968		0.884964	11.8195	0.0748732		0.423264	6.64373	0.0637088
38	82	10.1277	25.5172	0.396898		6.77549	19.6011	0.345669		0.602964	14.1669	0.0425615		3.09934	11.8433	0.261696		0.820727	8.68625	0.0944858		0.354618	5.16064	0.0687159
38	91	10.7021	24.8851	0.430063		7.05908	22.5911	0.312471		0.693807	15.8089	0.0438872		3.34972	12.6344	0.265127		1.40919	9.94177	0.141744		0.347525	5.94165	0.0584896
38	93	11.0804	27.7679	0.399035		7.71605	21.2339	0.363383		0.806186	16.5848	0.0486099		3.42949	13.7087	0.250169		1.08701	10.4629	0.103892		0.359548	6.10771	0.0588678
38	95	12.6393	30.8269	0.410007		8.08354	22.5542	0.358405		0.901689	16.9488	0.0532007		3.34851	13.6991	0.244433		1.03779	10.3353	0.100412		0.460071	6.50575	0.0707176
38	97	11.067	28.0546	0.394479		7.55893	21.4698	0.352072		0.734251	15.429	0.047589		3.62382	12.5572	0.288586		0.867916	10.1221	0.0857448		0.601704	5.54393	0.108534
38	99	14.3097	31.9878	0.447349		7.71511	22.7503	0.339121		0.591498	16.5694	0.0356983		2.90112	13.4698	0.21538		0.901689	11.3834	0.0792112		0.505216	6.09409	0.0829027
38	101	8.84971	21.7051	0.407725		5.70304	20.3788	0.279852		0.600896	12.0563	0.0498407		2.31394	9.56018	0.24204		0.873636	7.33452	0.119113		0.40232	4.5237	0.088936
38	105	11.5651	28.3659	0.40771		8.25092	22.0988	0.373365		0.724004	16.7307	0.043274		3.16743	13.2331	0.239357		0.81234	10.1521	0.0800167		0.44213	6.239	0.0708655
38	107	9.64185	22.6317	0.426034		5.78664	16.186	0.357508		0.669501	13.1383	0.0509578		2.72953	10.4251	0.261824		0.818448	8.32681	0.0982907		0.460071	4.8139	0.0955713
38	112	15.5235	32.0412	0.484484		9.52888	22.3001	0.427302		0.744355	17.6989	0.0420567		2.35129	14.1635	0.16601		0.977337	10.6892	0.0914318		0.648722	6.23712	0.10401
38	114	10.4482	24.9915	0.418071		6.7973	19.3705	0.350909		0.774682	14.3429	0.0540116		2.97386	11.6576	0.255101		0.494001	9.00833	0.0548383		0.551182	6.0575	0.0909917
38	116 A	10.5026	25.9038	0.405448		6.93615	19.3018	0.359353		0.600896	15.2377	0.0394347		2.8519	11.8526	0.240615		0.907195	9.06836	0.10004		0.49526	5.548	0.0892682
38	116 B	10.3235	25.5815	0.403554		6.86659	19.5706	0.350863		0.581949	14.5589	0.039972		2.93118	11.6097	0.252476		1.09613	8.95462	0.12241		0.44213	5.33505	0.0828727
38	118 C	12.3193	30.3141	0.406388		7.55868	23.3792	0.323307		0.685127	12.2305	0.0560179		3.41195	13.476	0.253187		0.85345	10.9786	0.0777376		0.609128	6.41792	0.0949104
38	124 A	9.00148	21.7418	0.414017		6.18401	16.9473	0.364897		0.714483	12.4497	0.0573898		2.65388	9.88722	0.268416		0.783472	7.95344	0.0985073		0.513769	4.63681	0.110802
38	124 B	8.71818	21.3807	0.40776		5.68415	15.681	0.362488		0.445665	11.2093	0.0397584		2.42525	9.40297	0.257924		1.10744	7.47568	0.148138		0.214635	4.15783	0.0516219
38	129	11.5531	28.6027	0.403915		7.79728	21.8421	0.356984		0.774682	12.3726	0.0626128		3.28875	12.9896	0.253182		0.830529	9.83032	0.0844865		0.36329	7.47543	0.0485978
38	133	14.1515	35.2832	0.401082		9.41917	26.2671	0.358591		0.839967	19.4284	0.0432339		3.33795	15.5299	0.214937		1.14012	12.1195	0.0940729		0.499017	7.13063	0.0699822
38	135	8.73264	22.0661	0.395749		5.96327	17.0976	0.348779		0.726579	12.836	0.0566049		2.37181	10.7206	0.221239		0.80464	8.16454	0.098553		0.473409	5.10052	0.0928158
38	137	13.7953	34.7689	0.39677		9.35507	25.6444	0.3648		0.710114	17.5331	0.0405012		3.77877	15.058	0.250947		1.18352	10.9533	0.108051		0.35077	6.88148	0.0509731
38	141	10.6736	26.0979	0.408983		7.06212	20.0485	0.352251		0.49526	14.364	0.0344793		2.995	12.1565	0.246371		1.02329	9.07692	0.112735		0.385976	5.3612	0.0719944
39	28	10.9183	26.3477	0.414394		6.41128	20.6679	0.310204		0.66296	14.906	0.0444759		2.82843	12.5115	0.226066		0.920141	9.1193	0.1009		0.34079	4.93153	0.0691043
39	35	10.721	26.3898	0.406256		6.35371	19.3062	0.329102		0.654264	15.6144	0.0419013		2.85058	12.3223	0.231335		0.757619	9.49102	0.0798248		0.639477	5.02018	0.127381
39	40	11.7524	29.3485	0.400443		5.80793	21.6355	0.268445		0.459165	16.1788	0.0283807		3.08837	12.9567	0.238361		0.832775	9.73315	0.0855606		0.352858	5.63164	0.0626564
39	50	10.4326	26.0348	0.400718		7.03713	18.9762	0.37084		0.645916	13.6514	0.0473149		2.9725	11.4931	0.258634		1.35833	8.6519	0.156998		0.500648	4.9159	0.101843
39	53	9.9366	24.5279	0.405114		7.45648	18.3593	0.406142		0.619146	13.9817	0.0442825		2.54415	11.4288	0.222609		1.16702	8.37663	0.139318		0.582946	4.64498	0.1255
39	121	10.8935	31.5868	0.344874		6.95293	20.5724	0.337973		0.755698	15.1288	0.0499508		3.51823	15.3034	0.229899		0.727435	8.92236	0.0815295		0.377069	4.96487	0.0759474
39	123	11.4268	27.7802	0.411329		7.69673	19.9091	0.386593		0.693885	14.4296	0.0480875		2.75826	11.6537	0.236686		0.647761	8.65351	0.0748554		0.671358	5.0934	0.131809
39	133	11.7347	29.3227	0.400191		7.6591	21.7961	0.351398		0.513769	16.6023	0.0309457		3.03062	13.417	0.225879		0.763349	9.86119	0.0774094		0.523533	5.47913	0.0955503
39	135	8.96066	22.449	0.399156		6.19837	16.7039	0.371074		0.838444	12.6968	0.0660358		2.36109	10.2556	0.230225		0.727435	7.41623	0.0980869		0.55992	4.22022	0.132676
40	10	11.0944	26.4123	0.420049		6.91287	19.7245	0.350472		0.884964	15.1349	0.0584719		3.15339	12.08	0.261042		0.85345	9.0155	0.0946648		0.524561	5.80871	0.090306
40	12	10.9788	26.7335	0.410677		6.82984	20.7563	0.329049		0.727435	15.4112	0.0472016		3.5279	12.5788	0.280463		0.77709	9.74651	0.07973		0.592634	5.4019	0.109708
40	15	10.5825	26.2088	0.403776		7.00537	19.5313	0.358674		0.268729	14.6623	0.0183279		2.88621	11.9919	0.240679		0.650638	9.22142	0.0705573		0.478283	5.28679	0.0904676
40	23	16.3428	35.4982	0.460383		9.83644	26.7648	0.367514		0.772196	18.9504	0.0407482		3.88383	15.595	0.249042		0.984635	12.1682	0.0809187		0.529644	6.77968	0.0781222
40	25	9.42173	22.4122	0.420383		6.28574	17.1387	0.366758		0.394507	12.6156	0.0312713		3.05415	10.4926	0.291077		0.80464	7.95929	0.101094		0.4956	5.08818	0.0974022
40	33	10.745	28.4464	0.37773		6.78077	25.2142	0.268927		0.762721	24.0246	0.0317476		3.64087	13.9851	0.260339		0.703065	11.1349	0.0631404		0.848328	6.38367	0.13289
40	66	10.5421	24.8368	0.424453		6.79673	18.6112	0.365196		0.795406	13.3668	0.0595059		2.83853	11.5116	0.24658		0.724004	8.72435	0.0829866		0.74219	5.01118	0.148107
40	68	11.6216	25.9616	0.447646		7.10419	26.1414	0.27176		0.830535	16.0639	0.051702		3.23629	13.5873	0.238185		1.09386	9.8822	0.11069		0.41301	5.76185	0.0716801
40	75	9.82929	23.0596	0.426256		6.63898	19.9377	0.332986		0.893366	13.4289	0.0665258		2.77946	10.5682	0.263003		1.04734	8.3126	0.125994		0.490384	5.08941	0.0963537
40	77	9.79554	24.799	0.394997		7.10642	19.7265	0.360247		0.513769	13.6679	0.0375894		2.65055	10.9101	0.242946		1.10293	8.76287	0.125864		0.392607	4.67971	0.0838956
40	83	11.0315	26.8585	0.410726		7.088	20.1359	0.352008		0.843823	17.396	0.0485067		3.14741	12.5993	0.249808		0.734251	9.62881	0.0762556		0.368395	5.37516	0.0685366
40	85	10.6066	22.0739	0.480504		7.98548	20.9014	0.382054		0.826773	16.5588	0.0499297		2.99184	12.9982	0.230173		0.360605	15.5602	0.0231749		0.351439	5.95415	0.0590243
40	102	10.132	25.3029	0.400427		6.52199	18.3865	0.354716		0.609128	13.866	0.0439297		2.89373	10.929	0.264776		0.783472	8.82812	0.0887473		0.433155	5.23962	0.0826692
40	104 A	11.6948	29.5528	0.395725		8.03915	22.8824	0.351324		0.705716	16.4142	0.0429944		2.99568	10.477	0.285928		0.643906	13.3293	0.0483075		0.453073	5.77411	0.0784664
40	104 B	12.3611	30.6841	0.40285		8.40195	23.004	0.365238		0.73679	16.3129	0.0451661		3.50383	13.6548	0.256601		0.748525	10.5453	0.0709821		0.329471	6.96514	0.0473028
40	106	11.6962	24.6907	0.473709		6.88993	19.4047	0.355065		0.513769	14.4554	0.0355418		3.08869	11.9082	0.259374		0.77709	9.07849	0.0855968		0.430718	5.20994	0.0826724
40	110	12.6134	30.6525	0.411496		8.02023	23.188	0.345879		0.838734	17.4353	0.0481055		3.73229	14.4331	0.258592		0.460071	10.8192	0.0425235		0.422837	6.7501	0.0626416

## Sheet: G. fowl Lengths Macro SCs 
Guinea fowl: Absolute lengths SC1 to SC 6 (unit: micrometers)
Female	Set ID	1	2	3	4	5	6
1	2	25.0821	19.8167	13.1788	13.0552	10.2013	8.90491
1	4	25.2009	20.086	14.0698	13.9812	9.86826	8.54198
1	6	24.8141	18.1882	13.9057	14.0577	9.88436	11.3881
1	10	21.8617	17.721	11.9988	12.5067	8.94054	8.14424
1	17	24.9292	21.7121	14.2615	13.6031	10.5098	10.3395
1	19	26.3007	20.9342	14.129	12.9832	10.2635	9.32523
1	21	24.2523	18.7251	13.0094	10.5241	9.31258	8.57216
1	27	26.2367	20.4705	14.5151	14.2811	9.91675	9.84181
1	29	22.4062	17.8174	12.2912	11.9627	8.86529	6.70477
1	33	26.0192	21.6871	15.2812	15.4308	11.0284	9.86485
1	35	27.8908	20.1334	15.5074	15.2269	10.5628	9.42289
1	37	23.3664	19.3739	13.0018	12.133	9.48486	7.47405
1	39	24.5936	18.9604	12.4767	13.1266	9.81666	8.55765
1	43	24.9767	19.4306	13.1651	13.8017	7.91744	9.40785
1	49	25.1326	20.2312	14.43	13.6726	9.99574	9.49819
1	51	23.8095	19.7841	13.158	12.8544	9.85342	8.37224
1	57	24.8297	20.6016	14.6414	14.4792	9.90073	9.36381
1	61	22.8461	18.5041	12.5431	12.7812	9.31683	8.61817
1	65	19.7927	19.556	12.7866	13.4836	9.27265	9.05633
1	67	26.8693	21.5322	15.2384	15.4096	11.5148	9.66115
1	69	24.0216	19.2141	13.269	13.5633	9.53128	8.85179
1	71	23.0019	19.2205	12.9795	13.1453	9.57391	8.75114
1	75	23.6145	19.8113	13.9857	13.6469	10.4272	9.35879
1	77	24.3244	19.9281	13.1129	12.6996	9.3042	8.86469
1	81	23.7983	18.3593	12.5369	12.3245	9.14516	7.7911
1	87	21.9919	17.7865	11.8986	12.8229	8.66049	8.31359
1	89	28.498	22.2851	15.8152	15.2132	9.46138	9.78411
1	91	23.2756	19.5051	13.4021	13.0423	9.68639	8.81427
1	93	24.4518	20.4594	13.8104	14.2523	9.94165	8.99245
1	99	28.3276	22.3424	16.187	13.9177	11.5782	9.86461
1	101	28.706	18.9487	14.1135	14.017	10.914	9.69719
1	105	27.0344	21.362	14.6932	15.2399	10.5789	9.63845
1	107	27.3367	22.2536	15.2682	15.175	11.7322	10.0191
1	111	24.1852	17.1236	12.4109	11.8862	8.00644	7.62836
1	113	24.6777	20.5025	14.4396	13.6889	10.1818	9.35979
1	119	25.7697	19.526	14.7291	13.3842	10.049	9.47704
1	121	25.7717	21.3364	14.9563	14.0727	9.8752	9.0824
1	129	28.1366	21.7923	15.4285	14.1648	10.5277	10.213
1	131	23.7114	19.5657	13.6754	13.5014	10.3662	8.64802
1	135 A	16.7889	17.9287	11.9646	12.8652	9.14584	8.48543
1	135 B	22.3828	18.3144	13.2549	12.5243	9.46327	8.59989
1	135 C	21.9778	17.9622	13.2136	12.949	9.71648	8.37134
1	137	25.0004	20.0713	14.8807	14.4592	10.1098	9.27228
1	139	24.2228	19.2953	13.5077	13.7131	9.53713	8.76131
1	141	27.359	22.3781	15.499	14.611	10.1787	9.2317
1	145	24.725	19.4972	13.5404	12.7559	9.27791	8.39059
1	147	23.6815	19.501	14.2456	13.3212	10.164	9.04836
1	149	22.0026	17.6656	13.4389	12.3215	11.6276	9.0092
1	151	24.7233	19.9799	14.218	12.6875	9.88318	8.60404
1	153	19.1974	30.3277	16.1697	15.4904	11.6305	10.1784
1	155	24.0601	18.7105	13.3321	12.6293	9.36179	8.1003
1	157	26.2128	20.2697	14.0019	13.6075	10.2912	8.81281
1	159	25.1892	19.4376	13.8452	12.8455	10.0343	9.31431
1	161	25.6333	20.2928	14.598	13.5987	10.0525	9.16558
1	165	24.1598	18.8884	14.3983	13.5634	9.74868	9.32898
1	167	24.0509	18.6246	13.5886	13.1858	9.58766	8.94629
1	169	24.7817	19.3433	14.3513	13.7795	10.8086	9.2067
2	171	26.6815	20.3055	14.6776	14.0811	10.0518	9.40286
2	173	23.6447	19.548	13.0912	13.2453	9.34901	7.89956
2	175	17.173	14.1033	10.5061	9.95423	7.18762	6.69703
2	177 A	23.8007	19.4676	13.1463	13.1473	9.74989	8.69053
2	177 B	27.7228	22.1835	16.4468	15.1638	9.76664	9.37542
2	179	24.1942	18.702	13.7147	12.7636	9.64572	8.66234
2	181	25.4439	21.0973	15.1636	14.349	9.91122	9.27701
2	185	24.8938	19.5871	14.9323	13.4744	10.0243	9.25824
2	187 A	22.1132	17.7033	12.5927	12.3892	9.31632	8.41994
2	187 B	25.4086	19.7767	14.4532	13.6065	9.93881	9.53734
2	195	22.5162	18.2706	13.5216	13.1266	9.68498	8.62481
2	197	23.8126	18.9654	14.1502	13.7064	10.1755	8.5657
2	199	21.7532	18.3233	12.9455	12.0411	9.08977	7.9715
2	201	26.1682	20.8935	14.0483	13.6335	9.62645	8.46168
2	203	24.6368	19.4695	14.1503	13.6368	9.78748	8.47255
2	207	25.2168	20.6075	13.7981	13.2968	9.68416	9.25934
2	209	21.8085	18.8046	12.6325	13.1926	8.35332	7.6435
2	215	24.0549	20.2468	14.1802	14.1133	10.1756	9.76416
2	219	26.895	22.025	14.6612	13.5302	10.3465	9.0024
2	221	24.6226	19.3957	14.3725	14.2342	10.0781	8.87008
2	223	24.7087	19.3234	13.9836	12.6997	9.42077	8.35113
2	239	24.1712	21.6038	14.2708	13.3482	9.46512	8.54318
2	241	20.5429	16.0416	12.1288	11.4148	8.29429	7.56258
2	243	21.6211	18.1017	12.8103	12.09	9.01716	8.81581
2	245	23.5299	17.9556	12.7696	12.2848	9.16117	8.27338
2	247	24.4186	19.0312	14.1425	13.2158	9.48442	9.03601
2	253	26.7581	21.6057	14.9574	14.6256	10.8944	9.92295
2	257	24.5963	20.5942	13.8266	13.656	9.89018	8.42021
2	260	27.5938	20.6246	14.0561	14.3545	10.4185	9.84845
2	262	24.6718	20.0215	13.7098	12.6803	9.18825	8.63224
2	266	23.4595	19.1439	13.9466	13.5603	9.53314	9.32327
2	268	29.9854	21.5438	15.9415	14.3859	10.7404	9.56879
2	271	25.1454	19.451	14.6653	13.3496	10.0886	8.5417
2	273	25.7294	19.8079	14.1864	13.8228	10.1278	9.06334
2	275	23.7987	19.2555	13.8401	13.3112	9.32809	8.2461
2	277	25.0922	20.0597	15.0198	13.9611	10.6592	9.52368
2	279	25.2761	19.828	14.3344	13.3875	9.5457	9.11681
2	283	24.4143	20.6552	14.4202	13.896	10.162	8.85151
2	285	27.566	22.3567	15.0153	14.2784	11.109	9.61673
2	287 A	23.2721	19.238	13.5669	13.3713	10.0222	9.13187
2	287 B	24.3667	20.2649	14.4519	13.5867	9.9314	9.44865
2	289	26.0629	21.9634	15.0962	14.2461	10.8258	9.05723
2	291	25.0339	20.8042	14.7773	13.9701	10.0654	10.687
2	293	24.6363	20.2785	14.4747	13.4596	9.26776	8.90654
2	295	25.478	21.1112	14.0647	13.9077	10.7702	9.51716
2	297	26.3216	20.3034	15.1713	13.7879	10.9905	9.30104
2	299	29.8424	22.1052	14.8517	14.3005	10.2959	8.44389
2	301	26.9269	21.1255	14.6448	13.9068	10.5039	9.25044
2	303	22.9546	17.3826	12.929	11.9972	9.34058	8.24152
2	305	20.3514	17.2964	14.1133	17.1313	9.9837	9.50453
2	313	26.0706	19.6512	14.6258	13.2392	10.6974	8.8109
2	315	25.0465	19.894	14.7593	14.0001	10.5741	9.52965
2	317	24.679	19.8649	14.6768	13.6497	10.6264	9.15502
2	319	26.1921	20.6714	14.8124	13.3193	9.82575	8.95438
2	323	19.7194	16.2435	12.0348	11.1002	8.12091	7.9261
2	327	23.5378	19.4037	13.0573	12.9474	9.28193	8.09451
2	329	25.5591	20.5701	14.9731	13.6206	10.7001	9.00912
2	331	23.7789	18.9512	14.0539	12.8116	10.213	8.60781
2	335	22.5814	18.3788	13.0265	11.9497	9.02255	8.28431
2	337	28.1188	20.6255	15.2651	13.9375	13.8519	11.0533
2	341	27.5368	18.5359	12.9506	12.4088	9.16392	8.25995
2	343	24.9034	20.8972	15.9226	14.144	10.5757	9.60152
2	347	23.7322	18.8073	13.4536	12.1338	9.21793	8.80174
2	349 A	24.3726	19.4458	13.4518	12.2647	9.21643	8.686
2	349 B	23.1317	18.2183	12.4919	12.2311	9.67421	8.22682
2	353	23.5709	18.5519	13.6834	13.4641	9.80859	8.43246
2	355	24.6595	16.0794	14.0718	13.2017	9.74215	8.58331
2	357	23.3302	18.764	13.5073	12.8668	9.08987	8.37364
2	361	22.1958	17.9921	12.5318	11.8268	8.91731	8.15967
2	365	23.0952	19.6802	13.5044	13.3863	9.9845	7.85191
2	369	27.5702	21.8047	15.291	14.3864	10.2274	9.20384
2	371	25.2905	21.13	15.1268	14.4299	10.679	9.7994
2	373	23.2758	20.2226	14.3573	14.0204	10.105	9.33964
2	375	23.8056	18.5244	13.4635	13.0793	9.86028	8.97884
2	377	25.2128	21.0089	13.998	14.0361	10.1435	8.91213
2	379	26.9443	20.149	15.2477	14.5189	10.3777	9.54505

## Sheet: Guinea fowl Cen Index
Female	Set ID	SC1				SC2				SC3				SC4				SC5				SC6
		SA	Total SC	CI		SA	Total SC	CI		SA	Total SC	CI		SA	Total SC	CI		SA	Total SC	CI		SA	Total SC	CI
1	2	9.60023	25.0821	0.382752		7.03972	19.8167	0.355242		0.395365	13.1788	0.03		3.74538	13.0552	0.286889		4.94894	10.2013	0.485126		1.63728	8.90491	0.183862
1	4	9.26838	25.2009	0.36778		7.1343	20.086	0.355188		0.473409	14.0698	0.0336471		3.61788	13.9812	0.258768		4.87075	9.86826	0.493577		1.20696	8.54198	0.141298
1	6	9.64095	24.8141	0.388527		6.92071	18.1882	0.380504		0.701731	13.9057	0.0504634		4.25522	14.0577	0.302697		4.57343	9.88436	0.462693		2.22416	11.3881	0.195305
1	10	8.26172	21.8617	0.377908		6.2225	17.721	0.351138		0.543757	11.9988	0.0453176		3.53574	12.5067	0.282707		4.41382	8.94054	0.493686		1.15585	8.14424	0.141922
1	17	9.66697	24.9292	0.387777		7.6908	21.7121	0.354218		0.66209	14.2615	0.0464251		3.879	13.6031	0.285156		4.97172	10.5098	0.473055		1.70552	10.3395	0.164952
1	19	10.4584	26.3007	0.397648		7.29481	20.9342	0.348463		0.520746	14.129	0.0368565		3.41109	12.9832	0.26273		4.88559	10.2635	0.476017		1.38876	9.32523	0.148925
1	21	9.28674	24.2523	0.382921		6.11079	18.7251	0.326343		0.565195	13.0094	0.043445		3.893	10.5241	0.369913		4.3975	9.31258	0.472211		1.41187	8.57216	0.164705
1	27	10.2697	26.2367	0.391426		7.18517	20.4705	0.351001		0.591498	14.5151	0.0407505		4.51884	14.2811	0.316421		4.77905	9.91675	0.481916		1.55618	9.84181	0.158119
1	29	8.54047	22.4062	0.381165		6.39836	17.8174	0.359107		0.405591	12.2912	0.0329985		3.47061	11.9627	0.290121		4.37459	8.86529	0.493451		1.49419	6.70477	0.222854
1	33	10.7599	26.0192	0.413535		7.96646	21.6871	0.367336		0.62172	15.2812	0.0406854		4.70108	15.4308	0.304657		5.26836	11.0284	0.477708		1.57953	9.86485	0.160117
1	35	10.9019	27.8908	0.390878		6.15162	20.1334	0.305543		0.627424	15.5074	0.0404597		4.49379	15.2269	0.295121		4.53484	10.5628	0.42932		1.53208	9.42289	0.162591
1	37	8.21757	23.3664	0.351684		6.69163	19.3739	0.345393		0.420295	13.0018	0.032326		3.58029	12.133	0.295086		4.69485	9.48486	0.494984		1.42593	7.47405	0.190784
1	39	10.5838	24.5936	0.430349		6.85555	18.9604	0.361571		0.388245	12.4767	0.0311177		3.84908	13.1266	0.293227		4.84156	9.81666	0.493198		1.42976	8.55765	0.167074
1	43	9.29037	24.9767	0.371961		6.44164	19.4306	0.33152		0.396352	13.1651	0.0301062		3.78745	13.8017	0.274419		3.14878	7.91744	0.397702		1.37298	9.40785	0.14594
1	49	9.89362	25.1326	0.393657		7.76565	20.2312	0.383846		0.457901	14.43	0.0317325		3.72062	13.6726	0.272123		4.98603	9.99574	0.498815		1.46213	9.49819	0.153937
1	51	9.03092	23.8095	0.379299		6.79803	19.7841	0.34361		0.47186	13.158	0.0358612		3.5476	12.8544	0.275983		4.84727	9.85342	0.491938		1.30558	8.37224	0.155941
1	57	9.66159	24.8297	0.389115		7.80013	20.6016	0.378619		0.642353	14.6414	0.0438723		4.26298	14.4792	0.294421		4.66984	9.90073	0.471666		1.40187	9.36381	0.149711
1	61	8.77176	22.8461	0.38395		6.58494	18.5041	0.355864		0.529472	12.5431	0.0422123		3.62543	12.7812	0.283654		4.61884	9.31683	0.495752		1.16497	8.61817	0.135176
1	65	8.98006	19.7927	0.453707		6.64478	19.556	0.339782		0.545863	12.7866	0.0426903		3.76142	13.4836	0.278963		4.62715	9.27265	0.49901		1.28442	9.05633	0.141826
1	67	10.4766	26.8693	0.389911		7.72473	21.5322	0.358752		0.502846	15.2384	0.0329985		4.399	15.4096	0.285472		5.60487	11.5148	0.486754		1.32125	9.66115	0.136759
1	69	9.44587	24.0216	0.393225		6.86818	19.2141	0.357455		0.539855	13.269	0.0406854		4.21692	13.5633	0.310906		4.49522	9.53128	0.471628		1.64978	8.85179	0.186378
1	71	8.4846	23.0019	0.368865		7.05093	19.2205	0.366844		0.525146	12.9795	0.0404597		3.66229	13.1453	0.278601		4.74763	9.57391	0.495892		1.24921	8.75114	0.142749
1	75	9.28443	23.6145	0.393166		7.06717	19.8113	0.356724		0.4521	13.9857	0.032326		4.10718	13.6469	0.30096		4.95929	10.4272	0.475613		1.30605	9.35879	0.139554
1	77	9.48833	24.3244	0.390075		7.55352	19.9281	0.379039		0.408045	13.1129	0.0311177		3.56733	12.6996	0.280901		4.624	9.3042	0.49698		1.76943	8.86469	0.199604
1	81	9.10411	23.7983	0.382554		6.06584	18.3593	0.330397		0.377439	12.5369	0.0301062		3.59761	12.3245	0.291906		4.4408	9.14516	0.48559		1.27859	7.7911	0.164109
1	87	8.37988	21.9919	0.381045		6.33431	17.7865	0.356131		0.377574	11.8986	0.0317325		3.65359	12.8229	0.284928		4.23795	8.66049	0.489343		1.35058	8.31359	0.162454
1	89	11.0441	28.498	0.387538		7.5307	22.2851	0.337925		0.567152	15.8152	0.0358612		4.10558	15.2132	0.26987		4.40388	9.46138	0.465459		1.47657	9.78411	0.150915
1	91	8.70519	23.2756	0.374005		6.8291	19.5051	0.350119		0.587981	13.4021	0.0438723		3.72595	13.0423	0.285682		4.7793	9.68639	0.493404		1.35242	8.81427	0.153435
1	93	9.44963	24.4518	0.38646		7.0316	20.4594	0.343686		0.414312	13.8104	0.03		4.40103	14.2523	0.308794		4.68208	9.94165	0.470956		1.2606	8.99245	0.140185
1	99	11.8224	28.3276	0.417347		7.7615	22.3424	0.347389		0.691028	16.187	0.0426903		3.96759	13.9177	0.285075		5.76183	11.5782	0.497645		1.59139	9.86461	0.161323
1	101	10.0013	28.706	0.348405		4.78721	18.9487	0.252641		0.56454	14.1135	0.04		3.7696	14.017	0.268931		4.81159	10.914	0.440863		1.23702	9.69719	0.127565
1	105	10.6372	27.0344	0.393468		7.54928	21.362	0.353398		0.460071	14.6932	0.0313119		4.28084	15.2399	0.280898		4.87353	10.5789	0.460684		1.61937	9.63845	0.168012
1	107	10.5957	27.3367	0.387598		7.89519	22.2536	0.354782		0.600896	15.2682	0.039356		4.19308	15.175	0.276314		5.77654	11.7322	0.492365		1.31271	10.0191	0.131021
1	111	8.87024	24.1852	0.366763		5.42314	17.1236	0.316705		0.424897	12.4109	0.0342359		3.32565	11.8862	0.279792		3.83649	8.00644	0.479176		1.21262	7.62836	0.158962
1	113	9.81495	24.6777	0.397726		7.30761	20.5025	0.356424		0.508899	14.4396	0.0352434		3.92165	13.6889	0.286485		4.71354	10.1818	0.462937		1.48295	9.35979	0.158438
1	119	10.2094	25.7697	0.396178		6.86563	19.526	0.351616		0.524561	14.7291	0.0356139		3.75509	13.3842	0.280561		4.90792	10.049	0.488399		1.42242	9.47704	0.150091
1	121	9.86161	25.7717	0.382652		7.44298	21.3364	0.348839		0.61725	14.9563	0.0412703		3.96587	14.0727	0.281812		4.68727	9.8752	0.47465		1.55017	9.0824	0.170678
1	129	11.2395	28.1366	0.399462		7.25481	21.7923	0.332906		0.609128	15.4285	0.0394807		4.25474	14.1648	0.300375		5.16404	10.5277	0.490517		1.6658	10.213	0.163105
1	131	9.52913	23.7114	0.401879		6.95185	19.5657	0.355309		0.524561	13.6754	0.0383579		3.92834	13.5014	0.290958		4.95257	10.3662	0.477762		1.39234	8.64802	0.161001
1	135 A	7.99196	16.7889	0.476025		6.44533	17.9287	0.359499		0.36329	11.9646	0.0303638		4.1129	12.8652	0.319691		4.45971	9.14584	0.487622		1.38094	8.48543	0.162742
1	135 B	8.7668	22.3828	0.391676		6.69864	18.3144	0.365758		0.726198	13.2549	0.0547871		3.38675	12.5243	0.270416		4.49388	9.46327	0.474875		1.41632	8.59989	0.164691
1	135 C	9.00989	21.9778	0.409954		6.34812	17.9622	0.353415		0.568967	13.2136	0.0430592		3.60017	12.949	0.278027		4.8492	9.71648	0.49907		1.36626	8.37134	0.163207
1	137	10.0192	25.0004	0.400761		7.01521	20.0713	0.349514		0.424897	14.8807	0.0285536		3.85451	14.4592	0.266579		4.78584	10.1098	0.473386		1.32639	9.27228	0.143049
1	139	9.33029	24.2228	0.385187		6.70719	19.2953	0.347608		0.505216	13.5077	0.037402		3.84567	13.7131	0.280438		4.75423	9.53713	0.498497		1.31744	8.76131	0.15037
1	141	10.1793	27.359	0.372063		7.75174	22.3781	0.346398		0.537458	15.499	0.0346768		4.07002	14.611	0.278559		4.98418	10.1787	0.48967		1.45208	9.2317	0.157293
1	145	10.091	24.725	0.408129		6.87922	19.4972	0.35283		0.501506	13.5404	0.0370378		3.58297	12.7559	0.280887		4.61743	9.27791	0.49768		1.26489	8.39059	0.150751
1	147	9.3957	23.6815	0.396752		6.96403	19.501	0.357111		0.499017	14.2456	0.0350295		3.87822	13.3212	0.291133		4.61041	10.164	0.453604		1.42907	9.04836	0.157937
1	149	8.56838	22.0026	0.389425		6.39066	17.6656	0.361757		0.451879	13.4389	0.0336246		3.60708	12.3215	0.292746		5.331	11.6276	0.458477		1.5086	9.0092	0.167452
1	151	9.50701	24.7233	0.384536		7.02669	19.9799	0.351688		0.40232	14.218	0.0282965		3.51071	12.6875	0.276706		4.85372	9.88318	0.491109		1.37025	8.60404	0.159257
1	153	7.85159	19.1974	0.408993		11.1023	30.3277	0.366077		0.741842	16.1697	0.0458784		4.39004	15.4904	0.283405		5.44706	11.6305	0.468343		1.52027	10.1784	0.149362
1	155	9.17957	24.0601	0.381527		6.85661	18.7105	0.366457		0.710114	13.3321	0.0532636		3.69328	12.6293	0.292437		4.34097	9.36179	0.46369		1.13681	8.1003	0.140342
1	157	9.83776	26.2128	0.375304		7.21612	20.2697	0.356005		0.451879	14.0019	0.0322726		4.12316	13.6075	0.303005		5.044	10.2912	0.490129		1.47954	8.81281	0.167885
1	159	9.60586	25.1892	0.381349		6.93939	19.4376	0.357008		0.600896	13.8452	0.0434011		3.41016	12.8455	0.265474		4.95036	10.0343	0.493343		1.7705	9.31431	0.190084
1	161	10.165	25.6333	0.396554		6.90059	20.2928	0.340051		0.763349	14.598	0.0522914		3.73365	13.5987	0.27456		4.80242	10.0525	0.477735		1.39988	9.16558	0.152732
1	165	9.40028	24.1598	0.389088		6.87151	18.8884	0.363795		0.505216	14.3983	0.0350886		3.68981	13.5634	0.272042		4.78976	9.74868	0.491324		1.49705	9.32898	0.160473
1	167	9.41614	24.0509	0.391509		6.49874	18.6246	0.348933		0.474722	13.5886	0.0349353		3.79679	13.1858	0.287945		4.55574	9.58766	0.475167		1.81888	8.94629	0.203311
1	169	10.0661	24.7817	0.406192		6.87164	19.3433	0.355247		0.69505	14.3513	0.0484312		4.07932	13.7795	0.296042		5.14677	10.8086	0.476175		1.4196	9.2067	0.154192
2	171	10.76	26.6815	0.403276		8.06814	20.3055	0.397337		0.648722	14.6776	0.0441982		3.95463	14.0811	0.280847		4.99089	10.0518	0.496518		1.55233	9.40286	0.165092
2	173	9.11068	23.6447	0.385315		6.83479	19.548	0.349642		0.537458	13.0912	0.0410549		3.99339	13.2453	0.301494		4.45029	9.34901	0.476017		1.62137	7.89956	0.205249
2	175	6.81495	17.173	0.396841		4.79201	14.1033	0.339779		0.40232	10.5061	0.0382938		2.99412	9.95423	0.300789		3.57677	7.18762	0.49763		1.16702	6.69703	0.174259
2	177 A	9.61116	23.8007	0.403819		6.78025	19.4676	0.348283		0.602964	13.1463	0.0458656		3.6479	13.1473	0.277463		4.79338	9.74989	0.491635		1.47762	8.69053	0.170027
2	177 B	10.8276	27.7228	0.390568		7.8727	22.1835	0.354889		0.59882	16.4468	0.0364094		4.07285	15.1638	0.268589		1.52581	9.76664	0.156227		3.83675	9.37542	0.409235
2	179	9.40858	24.1942	0.388878		6.49895	18.702	0.3475		0.491475	13.7147	0.0358356		3.70076	12.7636	0.289945		4.64352	9.64572	0.481408		1.65524	8.66234	0.191084
2	181	9.51488	25.4439	0.373955		7.15099	21.0973	0.338953		0.460071	15.1636	0.0303404		4.24104	14.349	0.295563		4.92388	9.91122	0.496799		1.47179	9.27701	0.158649
2	185	9.44628	24.8938	0.379464		6.66917	19.5871	0.340488		0.568967	14.9323	0.038103		3.95374	13.4744	0.293426		4.98466	10.0243	0.497256		1.60209	9.25824	0.173045
2	187 A	8.55523	22.1132	0.386884		6.13218	17.7033	0.346387		0.678736	12.5927	0.053899		3.62162	12.3892	0.292321		4.25538	9.31632	0.456766		1.30941	8.41994	0.155513
2	187 B	9.07809	25.4086	0.357285		7.2246	19.7767	0.365309		0.665771	14.4532	0.0460639		4.15609	13.6065	0.305448		4.49191	9.93881	0.451957		1.31744	9.53734	0.138135
2	195	8.74468	22.5162	0.388373		6.24961	18.2706	0.342059		0.587273	13.5216	0.0434324		3.90523	13.1266	0.297506		4.67814	9.68498	0.483031		1.194	8.62481	0.138437
2	197	9.14214	23.8126	0.383921		6.70418	18.9654	0.353496		0.430718	14.1502	0.030439		3.89088	13.7064	0.283873		4.72542	10.1755	0.464393		1.30672	8.5657	0.152552
2	199	8.85843	21.7532	0.407225		6.61836	18.3233	0.361199		0.600896	12.9455	0.0464174		3.6314	12.0411	0.301583		4.37532	9.08977	0.481345		1.45746	7.9715	0.182833
2	201	9.63646	26.1682	0.36825		7.45131	20.8935	0.356633		0.508899	14.0483	0.036225		3.65022	13.6335	0.26774		4.67507	9.62645	0.485649		1.23248	8.46168	0.145654
2	203	9.83572	24.6368	0.399228		6.63055	19.4695	0.340561		0.677818	14.1503	0.0479015		4.23307	13.6368	0.310414		4.62271	9.78748	0.472309		1.29664	8.47255	0.15304
2	207	9.39356	25.2168	0.372512		7.19386	20.6075	0.349089		0.479939	13.7981	0.034783		3.67006	13.2968	0.27601		4.55079	9.68416	0.469921		1.23551	9.25934	0.133434
2	209	8.61329	21.8085	0.39495		5.94016	18.8046	0.315889		0.647761	12.6325	0.0512776		3.22788	13.1926	0.244673		3.8532	8.35332	0.461277		1.17295	7.6435	0.153458
2	215	9.54464	24.0549	0.396786		6.91675	20.2468	0.341621		0.451879	14.1802	0.0318668		3.93964	14.1133	0.279144		4.90104	10.1756	0.481647		1.37025	9.76416	0.140335
2	219	10.8101	26.895	0.401937		7.58329	22.025	0.344303		0.529287	14.6612	0.0361011		3.73972	13.5302	0.276398		4.92052	10.3465	0.475574		1.68613	9.0024	0.187298
2	221	9.36603	24.6226	0.380383		6.88649	19.3957	0.355053		0.574411	14.3725	0.039966		3.86765	14.2342	0.271715		4.8645	10.0781	0.482681		1.39947	8.87008	0.157775
2	223	9.83952	24.7087	0.39822		7.01335	19.3234	0.362946		0.61624	13.9836	0.0440687		3.70663	12.6997	0.291868		4.57246	9.42077	0.48536		1.3749	8.35113	0.164636
2	239	9.9949	24.1712	0.413505		7.4767	21.6038	0.346083		0.538615	14.2708	0.0377425		3.4654	13.3482	0.259616		4.71561	9.46512	0.498209		1.32404	8.54318	0.154982
2	241	8.00833	20.5429	0.389834		5.61679	16.0416	0.350139		0.587273	12.1288	0.0484197		3.47754	11.4148	0.304652		4.05635	8.29429	0.489054		1.03476	7.56258	0.136826
2	243	8.37385	21.6211	0.3873		6.67059	18.1017	0.368506		0.726579	12.8103	0.0567185		3.39751	12.09	0.281017		4.42057	9.01716	0.49024		1.21672	8.81581	0.138016
2	245	9.08361	23.5299	0.386045		6.0623	17.9556	0.337627		0.38004	12.7696	0.0297613		3.49484	12.2848	0.284486		4.51022	9.16117	0.492319		1.42596	8.27338	0.172356
2	247	9.82742	24.4186	0.402456		6.68327	19.0312	0.351175		0.568967	14.1425	0.0402309		3.5327	13.2158	0.267309		4.57182	9.48442	0.482035		1.55034	9.03601	0.171573
2	253	10.3724	26.7581	0.387635		7.4884	21.6057	0.346594		0.703065	14.9574	0.0470043		4.16696	14.6256	0.284908		5.1151	10.8944	0.469518		1.53299	9.92295	0.154489
2	257	9.80324	24.5963	0.398566		7.02714	20.5942	0.34122		0.551182	13.8266	0.0398638		3.58715	13.656	0.262678		4.79003	9.89018	0.484322		1.37801	8.42021	0.163656
2	260	10.4936	27.5938	0.380288		6.96356	20.6246	0.337634		0.520989	14.0561	0.0370649		4.38338	14.3545	0.305365		4.76387	10.4185	0.45725		1.55339	9.84845	0.15773
2	262	9.57721	24.6718	0.388185		6.72054	20.0215	0.335667		0.551182	13.7098	0.0402034		3.63237	12.6803	0.286458		4.4311	9.18825	0.482257		1.23953	8.63224	0.143593
2	266	9.27218	23.4595	0.395242		6.74514	19.1439	0.352338		0.474722	13.9466	0.0340386		3.94021	13.5603	0.290569		4.22073	9.53314	0.442743		1.51129	9.32327	0.162098
2	268	11.1708	29.9854	0.372541		7.70653	21.5438	0.357714		0.636124	15.9415	0.0399037		3.78139	14.3859	0.262855		5.0568	10.7404	0.470822		1.35117	9.56879	0.141206
2	271	9.22853	25.1454	0.367007		6.92905	19.451	0.35623		0.479939	14.6653	0.0327261		3.78704	13.3496	0.283682		5.02591	10.0886	0.498175		1.42897	8.5417	0.167293
2	273	9.99802	25.7294	0.388583		6.43508	19.8079	0.324874		0.529287	14.1864	0.0373095		3.80072	13.8228	0.274959		4.99728	10.1278	0.49342		1.5012	9.06334	0.165635
2	275	9.11718	23.7987	0.383095		6.38042	19.2555	0.331356		0.451879	13.8401	0.03265		3.88363	13.3112	0.291756		4.56167	9.32809	0.489025		1.29595	8.2461	0.157159
2	277	9.9318	25.0922	0.395813		6.85636	20.0597	0.341799		0.591498	15.0198	0.0393813		3.93252	13.9611	0.281678		5.17307	10.6592	0.485316		1.31703	9.52368	0.13829
2	279	9.63653	25.2761	0.38125		6.74135	19.828	0.339992		0.505216	14.3344	0.035245		3.81245	13.3875	0.284777		4.4442	9.5457	0.465571		1.55898	9.11681	0.171
2	283	9.3544	24.4143	0.383153		7.26493	20.6552	0.351725		0.57873	14.4202	0.0401333		3.83905	13.896	0.27627		5.02164	10.162	0.494157		1.19972	8.85151	0.135538
2	285	10.6333	27.566	0.385739		7.67939	22.3567	0.343494		0.491475	15.0153	0.0327317		3.8641	14.2784	0.270626		5.30466	11.109	0.477511		1.73476	9.61673	0.180389
2	287 A	8.87568	23.2721	0.381387		6.52324	19.238	0.339081		0.501506	13.5669	0.0369655		3.85884	13.3713	0.28859		4.68686	10.0222	0.467647		1.41847	9.13187	0.155332
2	287 B	9.45351	24.3667	0.387968		7.177	20.2649	0.35416		0.714483	14.4519	0.0494388		3.72388	13.5867	0.274083		4.82316	9.9314	0.485648		1.51729	9.44865	0.160583
2	289	9.93075	26.0629	0.38103		7.71745	21.9634	0.351379		0.709236	15.0962	0.046981		4.14131	14.2461	0.290698		5.40979	10.8258	0.499715		1.5047	9.05723	0.166132
2	291	9.94742	25.0339	0.397359		7.04992	20.8042	0.33887		0.574411	14.7773	0.0388713		3.91983	13.9701	0.280586		4.88283	10.0654	0.485112		1.49326	10.687	0.139727
2	293	9.83745	24.6363	0.399308		7.04665	20.2785	0.347493		0.479939	14.4747	0.0331571		3.92186	13.4596	0.29138		4.49191	9.26776	0.484681		1.38425	8.90654	0.15542
2	295	9.7873	25.478	0.384147		7.42796	21.1112	0.351849		0.464112	14.0647	0.0329985		3.93096	13.9077	0.282646		5.23767	10.7702	0.486309		1.62483	9.51716	0.170726
2	297	10.3311	26.3216	0.392497		7.04954	20.3034	0.34721		0.61725	15.1713	0.0406854		3.96215	13.7879	0.287363		5.37187	10.9905	0.488773		1.48647	9.30104	0.159818
2	299	11.5881	29.8424	0.388309		7.96234	22.1052	0.360202		0.600896	14.8517	0.0404597		3.8603	14.3005	0.269941		4.84928	10.2959	0.470992		1.25107	8.44389	0.148163
2	301	10.2027	26.9269	0.378904		7.37321	21.1255	0.34902		0.473409	14.6448	0.032326		3.89839	13.9068	0.280323		4.99786	10.5039	0.475811		1.7236	9.25044	0.186326
2	303	9.04606	22.9546	0.394085		6.24595	17.3826	0.359322		0.40232	12.929	0.0311177		3.44264	11.9972	0.286953		4.46464	9.34058	0.477984		1.33704	8.24152	0.162232
2	305	9.9423	20.3514	0.488531		7.3162	17.2964	0.42299		0.424897	14.1133	0.0301062		3.82658	17.1313	0.223367		4.72229	9.9837	0.473		1.63461	9.50453	0.171983
2	313	10.08	26.0706	0.386644		7.06186	19.6512	0.35936		0.464112	14.6258	0.0317325		3.74747	13.2392	0.283059		5.12257	10.6974	0.478863		1.64401	8.8109	0.186588
2	315	10.2077	25.0465	0.40755		7.20972	19.894	0.362408		0.529287	14.7593	0.0358612		4.12453	14.0001	0.294608		4.94908	10.5741	0.468038		1.51129	9.52965	0.158588
2	317	9.51817	24.679	0.385679		6.8404	19.8649	0.344346		0.643906	14.6768	0.0438723		3.93582	13.6497	0.288344		4.96261	10.6264	0.467007		1.54804	9.15502	0.169091
2	319	9.93968	26.1921	0.379491		6.94834	20.6714	0.336133		0.625266	14.8124	0.0422123		3.82584	13.3193	0.287241		4.88132	9.82575	0.496789		1.40784	8.95438	0.157224
2	323	7.58512	19.7194	0.384652		5.62386	16.2435	0.346222		0.513769	12.0348	0.0426903		3.14947	11.1002	0.28373		3.8751	8.12091	0.477176		1.4403	7.9261	0.181716
2	327	9.18015	23.5378	0.390017		6.86991	19.4037	0.354052		0.30354	13.0573	0.0232467		3.29942	12.9474	0.254833		4.37538	9.28193	0.471386		1.17455	8.09451	0.145104
2	329	10.0775	25.5591	0.394281		7.22826	20.5701	0.351397		0.565675	14.9731	0.0377793		3.89023	13.6206	0.285614		5.17624	10.7001	0.483754		1.68524	9.00912	0.18706
2	331	10.0486	23.7789	0.422586		7.07265	18.9512	0.373202		0.547783	14.0539	0.0389773		3.4958	12.8116	0.272862		4.74833	10.213	0.464931		1.20499	8.60781	0.139988
2	335	8.85404	22.5814	0.392094		6.83411	18.3788	0.371847		0.394507	13.0265	0.030285		3.34746	11.9497	0.28013		4.38879	9.02255	0.486425		1.2505	8.28431	0.150948
2	337	11.2235	28.1188	0.399146		7.27464	20.6255	0.352701		0.479939	15.2651	0.0314402		3.59892	13.9375	0.258219		5.64176	13.8519	0.40729		1.60974	11.0533	0.145635
2	341	9.06845	27.5368	0.329321		6.60843	18.5359	0.356521		0.677818	12.9506	0.0523386		3.44589	12.4088	0.277697		4.58156	9.16392	0.499956		1.41831	8.25995	0.171709
2	343	9.4896	24.9034	0.381056		7.75236	20.8972	0.370975		0.57006	15.9226	0.0358019		4.29106	14.144	0.303383		5.2035	10.5757	0.492026		1.455	9.60152	0.151538
2	347	9.00491	23.7322	0.379439		6.59062	18.8073	0.350428		0.394507	13.4536	0.0293235		3.33567	12.1338	0.274908		4.56097	9.21793	0.494793		1.61083	8.80174	0.183012
2	349 A	9.63948	24.3726	0.395505		6.37175	19.4458	0.327668		0.547783	13.4518	0.0407218		3.50604	12.2647	0.285864		4.43967	9.21643	0.481713		1.0178	8.686	0.117177
2	349 B	8.76845	23.1317	0.379067		6.35834	18.2183	0.349009		0.499017	12.4919	0.0399471		3.56307	12.2311	0.291312		4.5758	9.67421	0.47299		1.25946	8.22682	0.153092
2	353	9.23453	23.5709	0.391777		6.57955	18.5519	0.354656		0.76008	13.6834	0.0555477		3.77922	13.4641	0.280689		4.74201	9.80859	0.483455		1.33112	8.43246	0.157857
2	355	9.92364	24.6595	0.402427		6.81652	16.0794	0.423929		0.669501	14.0718	0.0475775		3.83623	13.2017	0.290585		4.76476	9.74215	0.489087		1.32354	8.58331	0.154199
2	357	8.91011	23.3302	0.381913		6.87856	18.764	0.366582		0.42636	13.5073	0.0315652		3.77873	12.8668	0.29368		4.47583	9.08987	0.492398		1.08246	8.37364	0.12927
2	361	8.4296	22.1958	0.379783		6.21146	17.9921	0.345232		0.399213	12.5318	0.031856		3.28983	11.8268	0.278167		4.28832	8.91731	0.480899		1.13918	8.15967	0.139611
2	365	8.53492	23.0952	0.369553		7.07032	19.6802	0.35926		0.538615	13.5044	0.0398844		3.83411	13.3863	0.286422		4.82863	9.9845	0.483613		1.33047	7.85191	0.169446
2	369	10.4983	27.5702	0.380783		7.51912	21.8047	0.344839		0.682192	15.291	0.0446141		3.83005	14.3864	0.266227		5.04015	10.2274	0.49281		1.33606	9.20384	0.145163
2	371	9.79402	25.2905	0.38726		7.67172	21.13	0.363073		0.763349	15.1268	0.0504634		4.34206	14.4299	0.300908		5.01446	10.679	0.469564		1.31923	9.7994	0.134623
2	373	9.17835	23.2758	0.39433		6.86754	20.2226	0.339597		0.650638	14.3573	0.0453176		4.19434	14.0204	0.299159		5.02844	10.105	0.497619		1.52322	9.33964	0.163092
2	375	9.24277	23.8056	0.38826		6.71229	18.5244	0.362349		0.625045	13.4635	0.0464251		3.98691	13.0793	0.304826		4.80103	9.86028	0.486906		1.59026	8.97884	0.177112
2	377	9.96875	25.2128	0.395385		7.69942	21.0089	0.366484		0.515919	13.998	0.0368565		3.90366	14.0361	0.278117		4.88718	10.1435	0.481801		1.63283	8.91213	0.183215
2	379	10.6133	26.9443	0.393896		7.1938	20.149	0.357029		0.662438	15.2477	0.043445		4.09168	14.5189	0.281817		5.06845	10.3777	0.488397		1.43743	9.54505	0.150595

## Sheet: SC lengths and MLH1 foci
	Autosomal SC lengths and MLH1 foci in Gallus domesticus and Numida meleagris
	Gallus domesticus					Numida meleagris
Female	Set ID	SC lengts	MLH1		Female	Set ID	SC length	MLH1
34	3	280.66	51		1	2	180.166	46
34	7	241.933	51		1	4	173.021	45
34	10	218.764	67		1	6	174.804	44
34	12A	185.758	72		1	10	162.025	43
34	12B	180.052	70		1	17	184.847	44
34	14	227.723	68		1	19	189.231	44
34	16	199.838	67		1	21	170.43	42
34	18	199.703	67		1	27	182.349	43
34	20	214.971	67		1	29	158.708	46
34	22	216.279	63		1	33	189.008	43
34	24	227.091	72		1	35	191.246	46
34	26	176.008	67		1	37	155.236	43
34	28	208.816	64		1	39	171.779	43
34	30	195.183	64		1	43	168.597	45
34	33	221.01	65		1	49	173.918	44
34	35	198.694	64		1	51	171.748	45
34	37	173.482	70		1	57	177.224	44
34	39	210.911	67		1	61	168.194	43
34	47	222.606	68		1	65	160.923	45
34	50	174.502	65		1	67	189.702	44
34	52	226.272	61		1	69	172.321	43
34	56	216.539	65		1	71	161.507	45
34	60	207.917	69		1	75	174.425	44
34	62	195.223	61		1	77	165.202	43
34	70	166.655	68		1	81	165.047	42
34	74	181.744	62		1	87	160.138	43
34	82	240.736	68		1	89	182.944	43
34	86	202.282	70		1	91	167.009	43
34	88	163.241	65		1	93	173.362	44
34	90	170.875	54		1	99	190.485	44
34	92	192.561	64		1	101	189.458	42
34	96	210.757	63		1	105	190.49	47
34	98	228.384	57		1	107	189.277	43
34	102	269.739	65		1	111	159.094	50
34	104	235.568	73		1	113	186.196	44
34	106	179.353	67		1	119	184.701	43
34	108	162.454	52		1	121	183.586	47
34	110	199.69	68		1	129	190.446	48
35	62	173.135	64		1	131	178.924	46
35	67	178.195	55		1	135 A	160.236	44
35	71	205.213	57		1	135 B	173.027	43
35	73	224.045	68		1	135 C	166.019	43
35	75	176.698	61		1	137	184.369	46
35	80	179.89	60		1	139	172.532	43
35	96	172.252	58		1	141	189.958	48
35	98	175.583	61		1	145	172.75	44
35	106	189.519	64		1	147	180.378	44
35	114	197.191	59		1	149	166.214	44
35	129	175.561	61		1	151	173.891	49
35	133	209.904	53		1	153	198.846	42
35	139	204.762	62		1	155	173.363	46
35	147 A	172.477	59		1	157	184.981	47
35	147 B	194.289	68		1	159	181.286	46
37	12	211.062	63		1	161	183.694	46
37	14	175.271	72		1	165	177.802	45
37	16	190.169	62		1	167	175.805	42
37	18	140.746	64		1	169	179.745	48
37	22	160.705	69		2	171	183.7	48
37	25	177.356	64		2	173	169.874	45
37	30	173.324	72		2	175	135.175	42
37	39	179.965	61		2	177 A	175.431	45
37	43	165.983	65		2	177 B	193.787	47
37	45	211.015	73		2	179	172.394	44
37	47	196.239	68		2	181	187.88	44
37	49	177.448	72		2	185	179.858	43
37	51	233.679	65		2	187 A	168.56	44
37	60	187.656	70		2	187 B	190.441	45
37	65	197.594	59		2	195	164.949	43
37	71 A	159.925	60		2	197	179.288	45
37	71 B	172.745	66		2	199	166.094	43
37	82	159.945	61		2	201	173.039	44
37	85 A	178.746	60		2	203	175.973	43
37	87	160.36	71		2	207	180.195	44
37	89 A	210.914	62		2	209	157.467	45
37	89 B	191.354	59		2	215	181.416	42
37	95	205.88	59		2	219	188.532	47
37	101	180.498	59		2	221	182.084	43
37	126	203.642	68		2	223	174.137	46
37	128	178.932	65		2	239	180.562	46
37	130	232.241	67		2	241	152.521	48
37	136	214.535	58		2	243	167.009	43
37	142	177.864	59		2	245	169.931	45
38	4	151.406	59		2	247	175.489	43
38	23	189.068	59		2	253	191.699	44
38	27	173.541	54		2	257	176.377	45
38	34	165.71	62		2	260	191.472	46
38	36	176.081	60		2	262	173.665	44
38	38	169.083	66		2	266	176.493	47
38	50	180.089	58		2	268	192.479	46
38	74	171.342	57		2	271	181.667	44
38	76	218.086	63		2	273	179.668	44
38	82	169.877	61		2	275	172.543	41
38	91	188.154	53		2	277	187.289	45
38	93	190.369	59		2	279	175.878	44
38	95	199.139	56		2	283	182.865	44
38	97	185.432	62		2	285	193.79	43
38	99	197.241	59		2	287 A	175.132	44
38	101	146.13	56		2	287 B	179.911	43
38	105	189.578	63		2	289	190.514	48
38	107	152.79	61		2	291	188.754	44
38	112	200.676	58		2	293	172.229	42
38	114	170.024	64		2	295	187.055	44
38	116 A	170.109	59		2	297	185.839	46
38	116 B	168.995	62		2	299	189.452	44
38	118 C	195.317	58		2	301	184.027	43
38	124 A	154.465	55		2	303	167.807	46
38	124 B	141.296	64		2	305	180.836	44
38	129	192.672	63		2	313	178.833	46
38	133	223.83	57		2	315	187.282	43
38	135	153.084	67		2	317	180.851	42
38	137	214.643	62		2	319	180.104	46
38	141	172.894	55		2	323	155.746	45
39	28	169.714	55		2	327	169.627	44
39	35	170.917	64		2	329	186.664	43
39	40	187.968	58		2	331	173.26	42
39	50	165.32	60		2	335	162.55	45
39	53	157.927	53		2	337	182.279	41
39	121	175.873	59		2	341	174.8	43
39	123	173.219	60		2	343	192.404	47
39	133	187.341	51		2	347	168.225	45
39	135	144.381	56		2	349 A	164.66	44
40	10	171.244	58		2	349 B	160.228	44
40	12	175.238	56		2	353	169.778	43
40	15	173.162	59		2	355	176.152	45
40	23	217.577	56		2	357	172.739	44
40	25	151.055	57		2	361	161.126	44
40	33	213.771	59		2	365	172.127	44
40	66	161.151	59		2	369	190.126	43
40	68	187.861	61		2	371	189.733	45
40	75	156.15	59		2	373	184.125	45
40	77	160.008	52		2	375	174.398	43
40	83	175.806	60		2	377	186.805	44
40	85	182.285	61		2	379	190.642	44
40	102	164.817	63
40	104 A	191.893	58
40	104 B	196.08	60
40	106	169.21	61
40	110	200.215	62
