# Supplementary material for: MLH1 focus mapping in the guinea fowl (Numida meleagris) give insights into the crossover landscapes in birds
Source: PLoS One. 2020 Oct 5;15(10):e0240245. doi: 10.1371/journal.pone.0240245 (PMC7535058; doi:10.1371/journal.pone.0240245)
Supplement: S2 File — MLH1 focus positions along synaptonemal complexes. Each value is the distance of one focus to the centromere expressed in micrometers. (XLSX) [file pone.0240245.s002.xlsx]

## Sheet: Chicken histogram data points
MLH1 focus positions along synaptonemal complexes (SC). Distances are in micrometers.
SC1	SC2	SC3	SC4	SC5	SC6
3.6315	4.68886	1.17	0.734448	0.552368	3.1
0.629511	2.17837	3.84	0.951485	0.435367	5.64
1.539	6.60883	10.85	2.59789	0.382195	1.14
6.94258	0.276989	2.48	1.05666	0.317105	5.75
2.6193	4.97274	5.08	0.407807	0.437015	1.08
0.556105	2.58908	12.51	2.29776	0.519419	3.85
9.90288	0.812113	15.44	0.8348	0.228371	1.14
3.61556	2.678	1.15	1.72441	0.468127	5.31
3.09941	5.96952	2.93	0.963056	0.28867	1.23
10.6808	0.357928	6.24	1.01675	0.548383	4.91
9.43112	2.62821	8.45	2.64833	0.416471	1.26
6.30267	7.19281	12.14	0.810898	0.561415	5.5
4.49672	6.2342	15	2.62364	0.357571	1.7
0.648219	4.42575	1.21	0.587702	0.253252	6.06
10.2669	2.3241	3.36	1.97198	0.170844	1.03
7.47865	6.11622	5.37	0.697237	0.274151	4.16
4.27177	3.91456	9.74	1.95013	0.666712	1.15
1.27414	0.52468	13.86	2.57594	0.270624	3.7
8.9419	6.72584	15.2	0.713818	0.514981	1.03
6.6682	0.368666	2.3	0.271338	0.524828	4.15
4.94174	0.265096	4.93	0.988358	0.416762	1.86
0.819284	7.13243	9.31	0.817515	0.677765	5.72
8.31713	2.02907	10.33	1.16145	0.321844	3.49
7.79793	6.36575	15.46	0.999201	1.32	1.4
4.3452	1.15062	0.9	2.33822	8	4.54
0.773325	2.79475	4.48	1.94555	10.28	0.81
7.01494	0.299314	7.23	0.47307	2.37	1.89
2.54177	4.42753	10.48	2.13046	4.71	5.29
0.527726	6.76788	14.64	0.590462	2.89	0.57
0.318572	2.57179	1.48	1.1345	5.26	2.79
1.90193	4.57479	2.6	0.879045	8.21	5.91
7.55227	0.361754	8.3	0.551225	9.85	1.3
9.65883	3.87639	15.26	0.994161	1.74	4.69
2.63884	6.57077	1.37	0.519973	3.09	4.47
6.55765	0.83238	5.17	1.60752	5.47	1.22
8.54428	3.796	8.32	1.04449	9.17	5.5
1.8458	6.62497	12.54	2.26475	3.97	1.11
5.61568	0.564866	14.88	2.71449	7.14	5.54
8.87674	3.91355	1.16	0.963325	9.71	1.27
10.2391	6.54611	3.17	0.246152	1.4	5.64
0.756408	1.19876	6.41	2.41749	3.96	0.8
4.69734	4.20605	8.59	1.92311	8.4	4.17
7.66895	7.03035	12.16	2.14023	10.26	0.89
4.09293	1.33598	15.08	0.416637	2.6	5.64
8.74213	3.21184	1	0.534919	6.1	1.96
10.0807	6.47178	3.89	2.08572	9.25	6.08
0.192051	0.685612	6.76	0.995328	1.83	1.03
2.91363	3.47083	10.73	0.996603	6.18	5
8.78939	6.60083	1.43	1.05101	9.08	1.37
10.8344	1.95748	3.16	1.28186	3.08	5.52
0.952547	5.35333	8.93	2.59252	5.4	1.17
4.77768	0.424924	12.52	0.660622	8.07	5.38
8.27768	5.20768	15.55	0.447463	9.83	1.76
0.642966	0.352168	1.89	1.49877	3.71	4.79
7.01586	4.85951	3.55	1.23267	7.61	1.52
8.39861	6.70894	5.51	1.47195	8.96	5.82
11.1294	0.295185	9.3	2.37369	1.35	1.37
0.673842	3.15048	12.8	1.25918	3.28	3.45
3.18156	5.2991	15.33	0.448461	7.8	5.17
6.10969	0.867744	0.78	0.641977	9.57	1.73
7.77143	4.17272	2.25	1.21118	1.72	5.67
8.91127	0.48688	4.82	2.37355	3.72	1.22
1.57281	3.32631	9.79	0.644994	7.83	1.74
3.31446	6.01866	16.12	1.95762	9.29	5.89
7.58328	6.85695	2.57	0.567293	2.73	1.17
0.938743	1.73647	5.92	1.16874	7.83	5.27
5.16108	5.75234	11.17	1.91502	9.13	1.06
8.58938	0.386982	14.94	1.00297	8.4	5.98
9.366	3.96031	6.2	1.23749	3.54	2.21
0.773049	7.21137	13.26	1.33902	9.94	5.76
7.19308	1.04255	15.92	1.97605	1.6	1.19
9.93557	4.25995	1.14	1.95426	6.37	5.12
1.12988	2.26038	5.31	0.695582	8.32	1.5
5.91363	5.05082	8.39	1.8094	2.85	4.16
7.83662	6.29593	15.26	0.939969	5.44	0.99
0.559851	3.5197	2.21	1.51164	10.12	4.15
2.99532	2.37613	3.94	0.872525	2.77	1.18
8.67484	3.95661	5.52	0.858492	6.33	4.21
0.155323	5.53709	7.91	1.14268	9.16	1.23
2.0854	7.4794	13.8	0.408417	2.98	4.79
6.29293	0.983913	15.54	2.44778	4.93	0.78
8.44452	3.60094	1.07	1.43098	9.59	5.66
11.0695	5.75657	4.61	1.49211	2.33	1.02
0.895622	0.354313	7.55	1.80468	6.33	5
3.17995	1.84158	13.16	0.614244	9.53	1.35
7.34956	4.82686	15.38	0.608725	3.19	5.82
0.52324	0.641435	1.87	2.18234	8.62	1.88
4.86935	4.50888	4.06	1.15354	10.12	4.74
7.3227	7.14378	11.03	0.34917	3.84	6.04
0.661877	1.50197	14.61	1.14119	8.57	1.63
4.60908	3.91803	15.68	1.97982	2	5.79
7.09804	0.476331	1.11	1.9422	3.78	4.5
10.5884	5.84612	3.75	0.752249	8.47	5.92
2.52833	0.612936	8.54	0.690019	2.22	1.66
4.67933	3.24066	10.31	2.11044	4.76	5.68
8.41571	6.16704	11.88	2.10833	8.17	1.13
10.4334	1.07534	15.11	1.00346	9.87	5.83
0.909221	3.38883	1.68	2.17269	5.52	2.1
2.75482	4.9824	3.7	0.68553	9.83	5.4
7.48395	0.435559	6.4	1.87729	2.29	1.56
3.50734	4.91058	15.44	1.87719	6.52	4.16
7.09168	0.163924	0.87	0.881802	9.11	1.42
10.9027	0.728844	3.97	1.98906	6.6	5.89
2.58121	2.17701	15.32	0.958156	2.93	2.06
2.66634	4.09626	1.19	2.41466	7.11	4.76
7.15418	6.72265	4.01	0.27324	10.02	5.69
8.50989	0.980753	6.09	0.392767	3.35	1.67
0.325348	4.11022	9.49	2.54961	5.09	4.84
4.74771	1.50302	14.03	0.705445	9.55	1.12
8.36546	5.57996	1.28	0.434488	2.89	4.1
5.57709	7.19691	4.9	2.61851	5.79	2.69
2.16991	0.691029	9.6	1.18921	9.73	4.94
4.80998	3.89059	12.49	0.654165	9.45	5.93
0.771628	5.79316	15.97	0.520535	3.84	1.03
3.2646	0.318804	1.15	0.29727	7.28	4.2
5.26125	4.51381	4.57	1.70106	2.62	1.55
9.4201	0.868009	10.43	1.03749	7.98	2.2
0.519994	4.09062	15.61	0.877898	3.87	5.28
3.19179	6.3792	2.18	1.77489	9.56	3.12
10.3754	0.63451	5.11	1.55178	2.77	4.78
0.572548	3.85226	7.3	1.2677	7.24	1.33
5.24856	5.6694	1.91	0.377731	10.24	5.51
0.780671	2.33353	3.69	2.46593	2.47	2.43
2.88341	0.480166	7.27	0.469099	7.13	4.98
5.65198	5.69223	15.33	0.920809	9.9	2.04
9.9559	0.570348	2.97	0.310272	1.7	5.12
0.684144	4.02366	4.92	0.619284	4.22	2.24
3.23137	2.91403	8.28	2.05559	7.26	5.68
5.26736	5.63911	13.96	0.52106	9.61	1.19
10.0833	0.961721	1.38	1.42382	3.51	5.02
0.961461	4.17632	6.09	0.502937	8.96	2.27
5.92768	2.4646	8.32	1.80196	2.36	5.07
7.46487	3.71299	11.76	1.90573	3.94	1.58
1.42063	6.46204	15.16	1.34657	7.12	4.89
8.63676	4.40191	2.3	1.84627	9.03	1.94
0.859085	6.67115	5.13	2.30777	2.47	5
3.23713	1.36239	10.67	0.637906	9.06	1.57
5.43317	6.11745	11.72	1.5147	2.1	5.45
8.35972	0.281544	15.19	1.38794	8.9	1.09
0.560594	3.70667	2.01	1.07763	2.11	4.76
6.38632	6.25056	6.09	0.533816	6.42	1.27
10.1494	0.561608	14.21	1.96023	9.75	5.05
5.51073	3.99017	0.95	1.90654	3.29	1.25
7.54422	6.46898	4.89	2.47906	6.77	5.84
10.5189	0.249842	5.72	2.30046	8.89	1.37
0.619514	3.86534	10.52	0.9314	6.45	4.59
3.56832	5.92484	15.17	1.01099	10.01	3.8
8.7683	0.54075	15.27	1.88848	2	4.72
2.70347	4.84562	1.06	0.551707	7.38	1.12
5.60588	6.9692	5.29	1.10163	10.13	5.39
0.381575	1.01868	15.37	2.22776	6.31	1.12
5.87293	2.67775	1.52	0.53089	7.41	5.6
10.023	7.0447	6.93	2.3354	2.18	1.28
0.84292	4.96545	11.72	0.602695	6.74	4.72
6.36465	1.19498	13.94	2.67827	9.73	1.36
9.9211	6.78114	16.06	1.24334	1.61	5.57
0.984886	0.810945	1.03	1.79725	4.19	1.62
4.23825	3.01713	4.22	12.39	6.61	0.91
9.58758	5.4931	6.86	13.25	9.64	5.38
0.810992	0.408	10.28	7.97	1.85	4.99
6.20158	3.05804	11.74	11.02	4.69	4.33
1.23996	6.04105	1.84	4.9	8.1	1.9
3.53415	0.791333	6.38	8.38	9.83	4.24
6.21083	2.39276	12.25	9.08	1.55	3.44
0.487793	4.59728	15.27	12.07	3.88	1.17
4.43051	0.640844	2.97	7.79	9.19	4.56
9.07149	4.69694	5.2	8.87	2.97	1.61
0.905269	6.49259	1.58	12.8	8.46	3.62
5.17691	0.688482	4.09	6.22	1.86	1.09
8.50311	2.95535	6.64	7.61	3.15	4.56
0.60082	5.58395	12.63	11.03	7.53	5.16
5.42311	2.55294	15.21	12.57	1.41	4.21
10.3152	6.24413	1.48	5.23	7.08	4.26
0.575893	0.771082	2.52	9.66	9.84	4.25
4.09242	4.37019	11.48	13.26	1.66	5.54
7.39926	3.9794	15.32	7.16	5.7	3.74
9.95292	2.27306	2.44	12.31	9	4.94
11.0607	4.47888	11.7	8.1	3.78	3.19
0.665261	0.477011	14.16	10.92	7.34	2.42
3.16059	2.71995	15.85	5.9	9.38	1.47
5.7736	5.06755	2.54	10.42	3.17	5.23
10.0179	1.20381	8.02	12.13	8.1	5.26
1.25181	3.10611	14.4	8.16	3.44	4.76
5.90399	6.43287	1.52	11.43	6.33	1.46
9.39897	3.24281	4.19	7.63	9.63	4.19
0.326324	5.35641	7.01	9.61	5.82	1.48
3.22553	0.392631	9.95	12.37	8.62	5.4
6.94428	5.08581	15.23	3.83	9.97	1.48
9.28916	2.82613	1.7	6.51	1.63	2.54
2.56108	2.31184	8.04	9.9	4.28	3.13
5.83951	5.51245	10.66	12.33	7.76	2.57
7.67641	3.10807	15.68	4.02	9.08	4.01
10.3783	4.82508	2.3	8.97	2.3	4.99
0.40751	7.1728	8.23	12.18	5.71	5.05
1.35201	2.10832	11.46	4.74	8.83	1.52
5.01668	6.68893	15.38	9.95	3.46	4.38
6.89354	2.11703	3.76	6.98	6.13	3.49
10.9325	5.06992	6.41	12.18	9.31	4.51
1.23493	4.09828	11.92	10.03	2.19	2.98
5.18025	6.7635	16	12.81	7.35	4.59
8.10874	0.240085	1.58	3.86	9.3	2.09
10.9853	3.71737	4.43	7.94	2.1	4.92
0.51273	6.23081	7.45	9.86	6.71	1.1
5.46564	2.55773	12.06	12.19	9.77	1.1
9.01214	4.88199	15.46	5.54	2.31	5.2
10.5478	3.09046	2.66	8.88	5.67	2.17
0.479135	6.01172	6.41	11.91	7.16	5.19
4.63197	7.08955	11.78	4.44	8.65	2.46
7.41914	2.49003	15.13	7.55	9.5	5.23
9.648	5.24962	3.23	9.64	5.57	4.58
2.71846	1.6391	5.44	8.28	9.81	1.25
6.19945	5.83877	15.33	11.99	3.54	5.25
7.69038	1.17098	1.71	7.72	7.52	2.13
10.7927	2.94995	4.04	13.01	3.61	3.98
0.552324	3.54501	8.5	8.28	7.41	4.32
5.91323	6.22819	15.73	11.69	9.21	1.69
8.88547	0.917462	1.54	4.72	1.87	5.29
0.330747	4.25012	4.51	8.95	3.33	0.98
3.61677	0.266464	10.52	11.1	4.82	4.31
6.94043	1.80021	16.04	13.34	9.6	1.13
9.82451	4.09011	1.49	5.15	3.74	5.02
0.388608	1.12817	3.51	9.92	9.26	1.68
4.69808	4.81768	7.24	13.2	1.71	3.76
9.70976	2.4145	9.76	6.51	9.18	3.6
5.26825	3.38386	15.04	8.33	1.54	1.04
7.14982	1.82483	15.58	11.73	3.95	5.33
0.299402	6.66961	1.59	6.94	9.28	3.85
4.83657	2.46389	8.07	8.21	1.61	3.59
8.40396	4.60501	12.68	12.28	7.37	1.69
1.22913	6.95334	14.88	8.35	3.03	5.69
2.60334	2.94524	1.28	12.02	7.56	1.41
4.72903	0.779618	5.51	5.59	9.81	5.4
11.0223	3.65793	7.32	7.73	3.21	1.34
1.18966	3.77503	9.71	9.97	5.9	5.79
4.04917	6.9253	11.47	13.36	8.65	1.77
9.68798	3.82521	12.63	7.86	4.6	2.86
0.412687	0.461237	14.2	13.2	8.26	5.25
4.2387	3.7473	2.75	5.02	1.53	3.23
7.55686	2.6653	5.81	10.52	5.1	2.04
9.92855	6.22468	8.39	13.44	10.12	5.32
0.334442	0.848749	13.22	6.67	2.44
2.37124	5.16377	15.43	12.94	4.35
5.72494	1.45163	1.27	8.07	7.19
8.83449	4.01382	4.27	10.34	9.36
10.5196	1.46741	6.99	11.86	1.86
1.23647	5.26811	8.95	13.14	4.12
4.48197	2.6285	13.96	4.96	10
6.64	3.28444	2.71	8	2.78
0.51923	6.91603	5.37	13.33	6.55
7.27019	1.46938	8.87	3.58	9.11
10.8932	4.98844	14.1	7.16	2.23
1.43811	7.36368	1.64	11.98	6.56
3.31099	0.424775	3.13	4.49	9.86
8.1615	2.75389	8.39	5.89	1.74
0.692667	4.43861	11.84	8.29	3.06
5.59289	2.74418	14.81	10.33	5.28
9.35692	6.02294	1.42	11.01	8.49
2.47917	0.321477	4.62	12.76	3.16
5.58885	2.80815	8.78	4.96	8.77
9.82873	0.59555	12.1	7.23	2.84
0.530206	3.3219	15.08	10.92	9.42
1.81768	3.20917	2.39	12.96	1.92
8.31274	6.40627	4.94	7.41	9.34
10.7561	1.33879	8.06	13.43	1.73
1.30296	7.09983	11.34	5.43	5.79
5.07597	1.83919	15.02	7.33	5.52
10.9087	5.93682	1.93	13.36	5.03
1.19643	1.58926	4.56	4.36	9.23
5.11609	5.81329	5.75	7.87	3.41
8.84337	0.68296	14.92	12.82	5.27
1.07061	3.36367	1.45	6.87	9.39
3.08513	7.37166	8.35	12.77	1.75
6.97964	1.37527	11.54	7.09	4.14
1.72228	3.01554	1.91	9.46	7.45
5.45908	1.97635	6.17	4.5	9.07
9.3141	4.58248	8.1	11.63	3.63
0.765148	0.631199	13.86	13.15	8.48
3.14262	5.9227	1.69	4.94	5.06
7.75096	2.92687	3.39	8.9	9.42
1.92943	5.54174	9.25	12.62	3.6
5.49192	1.28509	10.3	5.38	7.22
8.33689	6.80858	12.6	12.08	9.33
0.498666	1.53611	14.66	8.99	5.04
3.16729	2.81487	1.98	12.9	8.33
6.91093	7.16383	6.29	8.27	1.97
0.520576	1.71772	9.18	10.5	7.65
2.99529	4.81539	14.17	13.1	2.23
5.36981	1.20181	15.68	3.86	6.81
7.19684	3.43161	0.9	10.53	9.87
9.71982	5.73256	2.57	6.88	2.7
0.628101	1.16763	8.06	12.76	6.01
3.66351	5.08254	11.54	7.45	9.21
5.95543	2.10133	13.53	12.89	3.03
8.55011	4.3639	15.05	5.15	6.34
0.487963	1.29038	0.99	12.69	7.56
2.97456	5.30951	4.6	4.95	9.75
7.75853	1.00272	8.03	8.03	2.12
9.16861	5.23608	11.1	13.25	4.51
1.38045	7.14803	2.03	7.07	8.42
4.5736	0.361594	4.11	11.02	5.31
1.45189	1.91371	6.32	3.6	8.61
3.82376	4.65171	7.46	5.82	3.73
8.06993	7.50465	13.31	9.56	8.42
1.20937	2.09226	14.93	12.76	2.14
3.26663	6.83946	1.17	4.42	8.04
9.27113	1.19743	2.65	10.96	3.09
10.5389	4.9267	4.8	7.93	8.52
0.707646	4.21204	11.67	8.89	2.28
5.91528	0.613463	15.3	11.11	5.83
8.59786	6.26524	1.58	12.58	7.31
0.735201	1.80777	4.16	7.07	4.24
3.12574	4.89454	7.96	10.45	8.1
6.68277	0.909156	11.93	12.96	3.89
1.07529	3.97062	3.06	7.24	9.14
5.87448	0.535384	5.95	12.51	1.74
10.9259	4.15421	9.2	5.11	4.25
0.394999	1.30493	14.06	7.76	7.86
3.52888	17.69	1.98	11.57	2.18
7.85595	22.12	6.94	5.1	9.9
2.40637	21.19	9.2	9.25	1.52
5.55575	15.65	13.52	11.9	4.59
9.08788	19.08	2.08	5.97	9.16
0.72759	21.4	5.1	10.84	2.04
3.69173	8.92	8.91	12.14	8.99
6.25241	9.86	14.82	13.1	4.21
8.70019	15.15	2.21	7	9.09
1.12805	16.54	7.32	9.77	3.4
5.57763	21.04	11.39	12.9	9.42
8.3391	10.24	15.33	6.77	2.15
10.2232	10.71	1.19	11.91	8.57
0.720809	16.76	5.71	4.96	3.45
3.5558	21.89	9.37	7.57	8.29
7.72466	9.88	13.89	10.02	3.64
0.928538	17.21	2.49	11.62	6.42
3.03808	21.73	8.74	6.49	9.25
6.16707	10.17	13.17	10.34	1.51
10.9335	15.58	15.44	13.18	7.19
0.973251	18.05	3.74	4.75	7.39
2.81856	21.1	6.64	7.42	2.29
5.3101	9.03	10.58	10.85	5.34
9.00607	16.36	13.86	13.1	8.73
1.36747	18.67	3.43	5.61	2.68
9.3056	21.04	10.23	9.69	7.61
0.565479	22.01	13.89	11.17	2.17
3.03631	15.61	1.49	12.91	8.19
8.28539	19.05	8.53	4.97	1.98
1.61584	21.6	10.25	7.81	5.34
5.58707	9.45	14.95	11.57	9.65
7.32186	13.36	0.99	9.22	4.68
0.572005	18.91	4.75	11.21	9.42
5.60358	16.19	12.33	5.74	2.83
8.47179	19.62	15	11.85	7.02
10.8311	21.41	2.49	6.12	9.55
0.618858	12.33	3.77	9.82	4.15
2.98363	15.81	8.72	12.03	9.61
5.7995	17.12	11.77	4.16	2.25
8.80749	19.11	15.71	6.85	6.75
10.1301	22.24	1.16	4.62	9.34
0.498357	10.93	3.35	13.02	2.35
2.28704	17.96	15.26	4.5	3.72
7.20947	9.34	3.47	7.41	9.83
1.10994	14.88	7.47	11.12	3.11
6.73074	17.61	12.25	6.57	9.13
10.6194	20.45	15.12	13.18	3.98
0.419581	14.23	3.67	6.19	9.83
2.68771	17.05	6.95	10.25	2.75
7.15596	10.19	10.45	12.99	5.48
9.37807	18.28	14.97	6.68	9.35
11.1159	21.91	5.53	11.97	2.4
0.992639	10.74	10.27	4.82	5.43
5.21237	15.02	14.75	8.39	8.76
6.8232	19.1	2.15	11.86	1.78
10.4685	21.9	3.53	7.23	5.59
0.686169	9.72	6.36	9.92	8.66
4.10822	13.5	15.02	12.39	2.09
7.77954	16.18	1.28	3.56	8.63
10.5676	21.97	5.51	4.96	1.84
1.10319	10.15	10.02	13.08	5.28
7.69282	18.57	14.93	5.4	1.55
10.272	21.21	4.09	8.82	3.09
5.00031	9.16	7.62	11.99	6.16
6.80231	10.1	14.74	7.51	7.52
10.0726	16.23	2.33	12.95	9.35
0.879961	18.11	4.56	8.36	1.58
5.25218	21.23	7.3	10.96	4.97
9.20649	22.04	12.12	9.29	9.05
0.979918	9.36	15.71	11.93	1.4
6.16627	14.72	2.25	8.33	5.83
8.7167	17.27	8.12	12.22	10.08
3.97917	21.89	10.67	9.98	1.58
7.59321	9.49	3.51		6.8
0.550349	14.92	7.33	6.87	9.85
3.13273	18.22	15.1	8.98	1.88
7.3857	21.35	5.84	12.25	9.63
9.7329	10.19	7.97	11.18	1.57
1.06537	14.92	12.47	13.33	5.24
8.49129	19.74	15.39	6.02	7.7
3.19624	21.39	2.25	10.01
7.09256	19.26	5.46	11.7
9.76799	9.8	14.96	8.25
1.73934	15.26	2.22	12.31
4.00549	19.17	6.89	7.2
6.9119	14.61	14.77	12.88
10.9827	19.35	3.25	7.47
1.10041	20.9	7.09	10.3
4.39992	10.09	14.7	12.91
8.07467	16.7	3.53	5.37
1.17153	19.94	14.77	9.63
6.8741	21.77	0.99	12.25
8.45369	10.38	3.66	5.99
2.46184	15.18	6.25	13.13
7.36127	18.03	15.24	7.46
0.573399	21.23	1.21	12.41
4.35645	9.07	7.25	8.2
7.80066	10.85	14.88	12.5
1.69909	16.74	3.25	4.52
7.32037	21.05	11.67	9.02
3.10337	9.77	14.94	12.21
5.50982	13.09	4.19	5.26
9.94935	16.38	15.1	8.32
2.93025	19.36	3.16	13.33
9.5111	22.1	7.6	4.96
1.63362	10.57	10.51	9.41
4.11801	20.15	16.15	7.71
7.39557	22.04	1.78	12.88
10.2529	11.05	4.03	8.25
0.690619	13.48	14.48	13.38
3.93266	18.24	15.41	6.55
7.89413	21.89	2.09	12.91
3.03085	9.61	9.2	5.27
6.98238	19.27	2.4	8.69
9.77492	21.54	5.04	13.3
2.0598	8.92	6.98	6.84
4.44497	10.93	9.1	12.21
10.5786	15.11	2.94	6.42
0.961021	18.34	5.66	9.76
3.79496	21	8.09	6.1
7.41884	10.94	11.61	11.77
0.648444	16.1	1.86	6.81
5.14786	19.43	10.89	11.27
8.14312	22.21	15.27	4.51
11.1742	11.91	2.16	8.12
1.14503	15.49	6.83	12.02
7.16348	19.31	15.01	4.8
11.1492	21.35	4.94	6.1
0.810213	9.52	8.75	8.36
2.74979	16.24	15.63	12.55
5.44308	18.41	2.82	5.37
10.3451	21.47	8.48	9.34
0.769147	9.39	11.93	12.02
5.25839	19.31	15.04	7.15
21.16	21.8	1.36	12.97
27.75	12.6	9.77	6.54
18.36	15.58	13.08	10.05
19.81	17.29	15.12	12.69
24.11	20.86	1.3	7.22
27.81	11.81	5.36	10.97
13.56	16.04	7.56	7.56
18.4	19.17	10.03	12.21
21.35	22.28	12.35	8.52
25.73	9.96	15.12	10.54
27.49	13.73	2.17	12.82
13.06	20.96	4.37	6.05
17.32	18.02	6.56	11.28
18.43	21.72	15.07	7.55
21.57	11.31	3.15	11.63
23.99	12.89	6.78	5.56
27.82	15.61	14.25	13.41
14.66	17.85	2.49	4.72
17.73	21.2	4.71	11.93
21.18	13.25	8.04	6.3
25.53	17.14	10.47	10.66
27.91	20.07	15.65	6.15
24.37	8.96	1.49	12.87
25.11	14.91	4.31	4.13
27.82	18.89	9.35	6.31
19.92	21.55	12.91	10.75
24.21	15.46	16.02	6.79
27.34	17.35	2.6	11.88
18.25	21.66	4.65	3.88
19.76	13.19	7.26	7.95
24.28	14.42	13.06	11.12
27.89	16.32	2.19	6.86
12.49	18.68	4.43	12.89
16.5	22.17	9.98	6.99
24.64	14.79	15.2	12.02
27.8	21.54	3.11	5.09
12.85	9.77	5.7	12.63
16.69	15.83	11.63	6.55
25.12	21.36	3.91	12.79
27.96	14.84	7.97	5.97
16.01	21.19	12.34	9.13
19.28	13.82	2.32	12.02
21.48	18.31	7.97	5.09
24.94	20.65	11.61	10.03
27.96	14.93	16.14	12.74
14.3	17.68	1.9	6.27
16.37	20.98	4.9	13.09
20.49	13.42	9.23	6.36
24.41	15.92	15.29	11.82
27.46	20.94	1.49	5.14
25.46	21.8	4.06	8.14
27.77	17.17	13.14	12.97
14.92	19.44	1.32	7.56
25.16	21.54	3.31	11.12
28.13	9.03	7.19	4.46
19.62	14.67	12	13.19
24.88	20.86	15.42	6.66
28.21	9.56	3.55	12.75
14.04	11.92	7.23	9.43
18.69	15.9	15.26	12.68
25.16	18.95	1.11	6.93
26.39	21.49	4.58	10.1
15.65	10.57	9.96
18.5	18.16	11.75
25.11	21.23	1.3
27.7	10.58	3.85
13.35	13.88	6.16
18.54	19.53	8.18
21.66	20.94	12.64
25.01	22.19	1.7
27.75	10.24	8.07
12.98	16.45	9.3
27.77	17.95	12.33
16.36	20.09	15.98
22.52	13.76	2.14
25.74	16.61	8.78
28.15	18.78	13.31
13.38	21.82	15.74
16.21	9.17	1.82
21.44	13.5	4.87
25.53	17.58	11.44
27.81	18.52	15.89
13.72	22.14	3.42
16.56	8.78	11.7
20.47	11.32	14.53
24.84	16.5	1.4
27.62	19.12	8.29
16.38	21.05	13.73
19.97	9.61	1.61
25.45	14.57	4.65
27.73	18.27	7.95
16.61	20.49	15.37
21.45	21.73	1.72
24.52	9.29	4.13
27.8	10.57	8.28
13.49	13.58	14.37
16.87	17.6	1.12
21.25	20.98	5.09
24.96	9	9.88
27.99	12.06	11.67
19.47	14.51	13.94
24.36	20.1	2.21
26.8	22.09	3.67
28.31	9.62	5.5
12.95	18.84	8.36
18.05	20.88	15.03
20.14	13.54	1.48
25.12	21.57	8.9
27.77	9.55	14.56
12.64	10.7	1.01
17.93	13.79	3.05
25.66	17.43	6.95
28.12	21.01	10.94
16.55	10.3	15.08
20.73	15.17	4.04
24.81	9.18	8.66
25.84	11.59	15.12
28.01	17.36
14	20.16
17.67	9.85
27.87	15.86
18.69	18.82
22.21	21.36
24.77	10
27.69	12.76
18.58	21.62
19.68	8.98
25.37	17.95
28.01	21.01
27.58	11.35
14.74	16.96
16.57	21.13
19.04	12.58
22.45	16.66
24.67	21.23
27.84	8.85
13.3	14.03
14.68	18.14
17.68	21.06
21.5	9.07
22.72	13.08
24.41	18.23
27.67	20.4
14.72	11.11
17.99	19.16
19.88	21.6
25.05	10.79
27.72	14.61
14.19	17.56
19.28	19.03
25.56	21.12
28	8.54
13.09	10.22
18.04	12.86
19.55	18.65
24.26	21.31
27.41	10.01
17.9	13.1
24.47	18.27
28.02	20.92
15.73	10.07
23.08	17.64
26.22	20.85
13.71	9.59
23.86	13.16
12.22	15.5
19.05	17.72
23.54	21.32
27.86	9.29
14.83	12.86
20.95	16.3
23.14	20.41
27.3	13.32
18.78	15.4
24.57	16.34
27.47	21.6
15.2	10.3
21.77	17.55
23.11	22.21
27.18	13.43
12.33	17.95
22.07	10.47
23.89	14.36
13.84	16.41
19.33	19.93
23.12	21.29
27.51	18.22
13.77	21.15
21.32	10.23
24.67	15.58
27.89	18.17
13.68	21.55
15.7	9.19
20.04	13.38
23.52	15.8
26.26	21.64
27.87	10.1
22.41	16.8
28.2	19.78
18.09	21.74
24.2	9.99
27.96	17.06
16.41	19
20.19	20.29
27.65	21.8
14.17	13.43
19.68	21.22
27.95	14.28
14.35	16.64
19.87	20.22
23.51	21.45
25.86	9.87
27.41	16.13
15.8	21.57
20.88	9.19
24.07	11.55
26.47	18.76
13.76	21.62
16.57	9.91
19.83	14.77
21.23	15.76
25.15	17.18
27.7	21.82
12.33	9.77
19.37	16.01
24.26	18.49
26.85	21.86
16.57	9.31
22.25	13.99
24.78	18.09
27.46	21.51
16.34	9.31
22.61	13.51
24.98	15.75
27.32	21.23
15.53	22.12
18.31	10.24
21.42	16.57
25.19	20.12
28.3	10.28
15.89	12.9
19.34	19.07
21.51	21.91
27.38	9.74
16.76	14.54
18.1	17.94
20.19	21.3
25.84	10.56
27.85	13.04
14.18	19.08
18.04	20.27
20.68	11.67
24.43	17.14
26.16	21.74
13.24	13.99
16.31	17.64
27.51	10.27
14.15	15.41
17.16	19.08
21.39	21.76
24.49	10.16
26.12	11.28
27.8	13.45
12.95	21.51
15.92	13.78
18.14	16.66
21.1	20.09
27.69	9.5
14.2	12.6
18.06	19.11
20.68	21.9
24.49	10.58
26.27	15.52
13.23	19.6
16.45	21.9
20.14	11.96
22.4	17.43
26.28	21.17
13.83	11.26
20.78	19.94
23.82	10.01
13.3	14.06
17.36	17.74
19.7	20.65
23.71	9.2
27.48	14.13
13.22	16.24
16.24	21.11
18.97	8.82
21.28	13.45
24.09	15.92
27.08	21.38
13.89	13.08
18.11	15.43
24.12	21.28
27.18	9.91
15.82	14.16
18.58	17.49
23.55	21.17
25.92	9.02
27.97	12.61
14.41	18.2
17.89	20.76
22.41	11.76
24.66	15.94
27.18	21.58
15.77	9.73
20.58	15.55
26.47	21.26
15.84	14.64
18.72	19.45
22.71	21.42
24.92	10.41
13.29	17.85
14.94	21.27
21.99	8.99
26.66	12.12
13.79	14.41
18.2	19.96
21.32	9.92
24.17	15.66
13.96	14.24
17.44	17.85
19.53	21.61
28.1	9.77
15.92	16.24
20.65	20.2
27.83	21.56
13.51	12.14
16.3	14.45
19.61	19.33
23.5	21.13
25.77	15.13
14.29	17.56
17.2	21.44
23.09	12.21
14.76	18.15
19.84	21.55
20.62	13.65
25.06	19.43
27.65	9.79
12.82	15.64
20.22	20.56
24.88	9.35
27.16	12.35
16.39	16.73
21.4	18.95
24.92	10.15
13	14.31
16.72	17.29
20.85	21.97
27.5	9.06
16.71	14.23
19.84	16.85
24.81	19.23
27.9	21.4
14.17	8.54
18.25	15.03
22.99	18.88
25.52	21.27
27.73	8.58
13.34	17.45
16.65	21.15
24.07
27.48
15.04
24.48
13.47
18.19
22.36
24
27.29
12.99
17.86
23.18
27.01
18.46
27.37
14.87
17.44
24.14
27.64
13.66
18.38
25.07
27.69
13.75
21.03
22.18
27.74
20.47
24.17
27.59
15.95
19.93
25.37
27.38
14.61
17.3
21.21
24.32
27.34
15.81
20.74
27.28
15.93
18.47
25.17
12.68
19.91
24.05
27.93
14.39
15.52
17.72
19.26
24.98
12.93
18.11
24.11
26.94
28.11
13.88
16.95
24.54
27.24
13.78
20.44
24.19
26.11
14.64
17.35
24.96
27.81
14.59
16.13
19.02
26.17
17.19
24.5
27.46
12.76
15.82
21.55
24.31
27.58
13.79
19.76
21.86
24.84
27.76
16.38
18.07
23.3
27.52
16.98
19.31
25.52
14.9
20.67
23.71
26.44
15.8
18.65
22.23
24.53
26.3
15.72
17.26
23.67
26.17
13.8
20.41
21.14
25.81
27.16
15.33
17.95
19.71
24.79
27.14
14.54
16.93
23.54
24.94
27.66
18.12
25.92
15.18
19.59
24.07
25.13
14.98
19.63
24.97
19.05
23.85
27.1
12.35
15.61
20.91
26.8
12.92
24.63
27.81
14.73
20.09
27.2
14.56
19.71
23.71
26.99
13.36
20.7
24.83
27.31
15.57
19.29
23.77
27.64
12.89
16.18
18.86
24.69
27.25
16.34
21.21
27.44
15.58
21.84
28.03
13.78
18.31
23.69
26.34
13.69
17.05
20
25.1
19.68
25.5
14.91
21.28
24.41
12.69
15.88
20.41
24.37
27.4

## Sheet: g. fowl histogram data points
MLH1 focus positions along synaptonemal complexes (SC). Distances are in micrometers.
SC1	SC2	SC3	SC4	SC5	SC6
0.458567	1.41115	1.41	0.402564	0.478981	0.412168
0.736748	1.04348	12.66	0.62665	1.18564	0.794495
0.604569	1.44519	1.92	0.272628	0.230645	0.789238
0.492123	1.01658	12.89	1.15436	0.817454	0.756866
0.943697	1.09016	1.75	0.155479	0.707665	0.947014
0.871679	0.955721	13.43	1.1472	0.51207	0.40091
6.5306	0.305483	2.17	0.619678	0.455124	1.20082
0.370776	1.91773	13.36	1.23397	0.767779	0.335145
0.395894	3.16278	1.7	1.4335	0.836161	0.613157
1.75472	1.20962	13.17	1.69287	0.519225	0.811004
7.77884	0.802338	1.31	0.845863	0.714107	0.92993
0.426812	0.685529	13.69	0.310607	1.23113	0.466398
0.817656	1.7374	1.27	0.408591	0.959623	0.774211
0.57068	0.657334	13.75	0.464252	0.283835	0.5533
0.504906	0.721978	1.98	0.385301	0.620297	0.42314
0.785676	0.423475	12.64	1.25503	0.407215	0.799629
0.397438	0.21634	1.86	1.85703	0.592241	0.720555
0.573174	0.628488	12.8	0.818349	0.396492	0.826294
0.69286	0.499406	1.12	1.01217	1.18469	0.459538
1.1286	1.12192	1.39	1.52965	0.531227	1.11217
1.75604	0.462012	12.59	1.0597	0.628424	0.795346
0.667777	0.97997	1.58	0.889875	0.448688	0.694121
1.3034	0.707299	8.21	1.20899	1.4173	0.665239
3.65215	1.52647	1.44	1.83727	0.218994	0.709461
0.743041	0.668979	12.49	0.838199	0.585053	1.02098
0.891624	0.372553	2.28	1.12078	0.230368	0.696257
0.637077	1.09996	12.74	0.876479	1.16088	0.831137
1.76924	1.30358	1.03	1.27294	0.328417	0.715528
0.412301	0.436653	12.94	0.478648	0.144732	0.831741
0.656907	1.45083	1.31	0.992714	0.980418	0.76572
0.372372	1.95264	13.71	0.252969	1.21381	0.666727
0.683586	1.17189	1.78	1.31105	0.742314	0.591575
0.417501	6.07532	12.9	1.08386	0.707691	0.79547
0.344679	2.00794	1.3	0.689364	0.535458	0.273095
2.36101	0.263547	12.2	0.526036	1.31965	0.699934
0.926275	1.53653	2.28	0.468253	0.452889	0.82624
0.585102	1.66652	13.43	1.00472	0.277832	0.52052
0.308144	0.263459	1.67	1.2777	2.13034	0.860573
4.53752	4.80595	12.99	0.847618	0.528887	0.663069
0.915634	0.352741	1.31	0.249714	0.346394	0.696337
8.92384	1.16301	9.97	1.03666	0.523877	0.73475
4.55066	0.726558	13.05	0.499762	0.55868	0.594218
4.22196	1.14147	1.54	1.19776	0.492388	0.507998
2.22622	0.888918	13.28	1.4628	0.585358	2.26
0.557102	0.850137	1.3	1.06458	0.631852	8.53
0.870013	3.51594	12.75	0.472965	0.893471	2.12
0.664325	0.491663	1.58	1.12161	0.494671	7.71
0.239188	1.44993	13.55	0.535034	0.17181	6.42
0.54469	1.17016	1.49	1.07517	1.13151	8.41
8.26219	0.324502	13.51	0.692811	0.906768	2.5
1.34269	0.80637	1.95	0.399245	0.264527	7.83
1.80638	1.14317	13.73	0.815258	0.607379	1.81
0.762543	0.941355	0.85	0.909467	0.565351	8.48
8.10882	0.4702	12.91	0.602776	0.28593	8.01
0.93921	0.741865	2.34	0.551401	0.753734	8.53
2.72737	0.964109	13.63	0.890135	1.27783	8.36
1.01871	0.749312	1.69	2.11272	0.599635	8.42
7.08091	0.479906	13.4	0.34439	0.776074	8.33
0.522538	1.17167	12.95	1.18911	0.763106	2.37
1.77601	1.05876	1.52	0.584526	1.16053	8.32
0.707517	0.448563	13.01	0.970755	0.838643	2.16
0.482413	5.75201	13.21	1.24689	0.203525	8.38
1.60385	0.887921	13.43	0.517638	0.470324	8.22
0.463313	0.882999	1.43	1.93106	0.225852	8.61
4.82251	0.469966	13.18	1.14908	1.13751	7.94
0.575332	0.563875	1.34	1.6473	1.52764	8.25
1.15238	0.460383	13.32	1.00753	0.48518	8.16
0.99488	1.82925	1.57	0.980433	2.8992	8.26
0.42414	0.464898	13.08	1.43745	1.17466	8.27
7.84254	0.719494	1.94	0.841682	1.53141	8.69
0.492992	0.425112	12.99	0.749462	2.16978	8.21
0.608693	1.12987	0.96	1.65542	0.794447	8.34
0.853785	2.47618	13.4	1.41138	0.479357	8.1
0.841588	0.770065	1.83	0.997397	0.509698	8.48
0.234858	1.64868	11.77	1.00635	0.838943	8.62
2.87931	1.79375	1.85	2.0862	0.806526	2.36
2.11075	0.41264	13.31	0.831919	1.13127	8.58
0.574669	2.71196	1.23	0.442156	0.618804	8.36
8.4698	1.1037	11.89	0.286231	1.03012	2.98
0.708023	1.39027	2.03	0.795505	0.607162	8.39
0.597085	1.17513	13.14	1.51111	0.643096	7.96
8.60464	0.39075	1.82	0.656563	0.530347	7.66
0.430362	1.0643	13.47	1.57597	1.11209	8.57
2.36809	0.539792	1.85	1.06967	0.202694	2.31
8.88383	1.21567	13.61	0.551879	0.142475	7.26
0.434099	1.06612	1.02	0.80796	0.211189	8.27
1.60806	0.851675	12.71	1.92146	0.378365	7.41
0.514549	1.39525	1.35	1.13543	1.30502	4.34
0.754213	4.76891	12.94	1.10617	0.993206	7.54
0.750017	1.11311	1.89	0.249657	0.309468	8.33
0.737817	0.265523	13.6	1.15654	0.781744	7.96
1.95348	1.05635	1.7	0.449857	1.99865	8.23
2.96396	0.573394	13.05	1.11156	0.355855	2.39
1.2009	0.412538	2.6	1.1035	0.427729	7.7
8.77667	0.915755	6.65	0.217286	0.719734	7.62
0.798627	1.53393	13.37	0.589759	0.611024	7.33
1.17461	0.217458	1.3	0.66445	0.371353	2.65
0.221504	0.181801	1.22	0.437664	0.65789	7.8
2.56575	1.16487	13.23	1.58682	1.10274	8.21
0.740837	1.31604	1.34	1.61598	0.266969	7.64
0.371482	5.89175	12.94	0.437728	0.725336	8.66
0.763475	1.96806	1.35	0.437966	0.491929	2.31
0.821555	0.401746	13.22	0.75827	0.509624	7.41
0.579984	1.18501	1.4	0.776838	0.633613	8.66
1.87742	0.668188	13.46	1.91404	0.69934	8.35
0.710059	1.31748	1.43	0.1994	0.940134	7.79
0.916253	0.442554	12.99	0.844525	0.336153	8.65
0.763522	3.26828	2.25	0.63846	0.495545	4.84
0.265546	0.290418	13.44	2.14069	0.556223	8.12
5.04358	1.14486	1.85	0.507402	0.449818	8.72
0.38701	0.48542	13.45	0.90249	1.02324	2.96
0.219766	0.381992	1.45	0.187359	1.0982	7.82
1.07444	0.934586	13.62	0.806806	1.42721	3.46
4.21199	0.76021	1.9	0.485147	0.391248	7.84
1.02625	1.42143	13.25	0.877967	0.337138	8.22
5.26858	3.02307	1.44	0.63446	2.02942	8.41
0.378785	0.444479	12.41	0.635336	1.29279	8.04
0.387354	0.217028	1.69	0.885149	0.780937	7.6
0.502156	2.05249	13.49	0.858013	0.322718	8.16
0.379691	1.12341	1.36	0.92936	0.460921	8.56
0.690549	1.25276	12.66	1.20208	0.915425	8.26
8.64907	0.596115	1.9	0.704206	0.571751	3.68
1.10103	0.586462	13.17	1.0592	0.23451	7.47
0.682343	1.39002	1.26	0.79048	0.47402	7.79
0.631871	1.27214	13.49	1.11321	1.67332	8.71
0.537864	0.571882	1.66	0.601672	0.917656	8.54
0.26007	0.793796	5.05	0.870659	0.386771	2.83
0.554601	0.840601	8.28	12.49	0.569109	8.61
0.616836	0.489094	2.1	12.97	8.32	7.79
0.53116	0.55663	13.41	12.1	8.69	6.37
0.212722	0.308206	1.34	12.83	9.29	8.41
5.24972	0.373389	3.12	12.51	8.99	8.09
0.666044	0.763428	13.47	12.49	9.5	8.48
1.14854	0.476289	1.12	12.68	9.38	8.23
4.4673	0.457078	13.49	12.67	9.14	8.6
0.709245	0.912526	1.48	12.24	9.5	8.14
0.774932	0.631024	12.93	12.68	9.7	8.08
0.589568	0.49611	2.12	12.81	9.63	7.56
1.47548	18.72	13.15	12.74	8.64	2.07
0.375133	18.34	1.2	12.44	9.67	8.41
0.412386	12.56	12.82	13.13	8.98	7.96
0.503524	18.69	1.39	12.9	9.36	8.17
0.566065	9.36	13.05	12.4	9.66	4.36
7.01172	18.92	1.49	11.22	9.2	8.71
6.8105	19.06	13.78	12.81	8.84	8.35
1.064	19.08	1.43	11.82	9.08	8.26
1.06741	18.7	13.54	12.9	8.93	7.81
0.501364	18.98	1.38	13.08	9.59	7.9
0.271609	13.97	13.42	12.35	9.26	5.81
23.35	18.98	1.65	13.05	9.74	4.07
23.36	18.72	13.2	12.15	8.76	3.34
23.84	13.74	1.53	12.92	9.4	8.03
23.46	18.69	12.47	11.42	8.96	2.84
23.92	17.26	2.12	12.01	9.25	8.13
24.11	10.98	13.47	12.01	9.1	8.13
11.22	18.99	1.09	12.79	9.23	2.65
23.31	18.98	13.7	12.8	9.73	7.04
24.13	19.06	1.26	13.06	9.19	8.14
20.27	18.92	12.78	12.06	9.23	8.46
23.94	18.79	1.24	10.9	8.43	5.77
22.48	12.14	12.85	12.49	8.84	3.23
17.23	18.91	1.33	12.94	9.31	7.2
23.9	18.22	12.43	12.55	9.54	8.2
23.65	18.61	13.2	13.25	9.35	8.24
23.8	13.56	1.34	5.79	5.86	8.16
17.69	18.41	13.08	12.65	8.68	2.61
24.02	19.18	2.14	12.82	8.62	8.27
15.79	18.45	6.19	12.97	9.01	8.4
22.83	18.57	1.15	12.57	9.42	2.59
12.01	12.41	12.65	12.84	8.57	8.57
23.97	18.49	1.54	12.2	8.17	8.12
24.3	18.98	12.69	12.16	9.34	8.53
24.27	14.56	1.32	13.06	7.24	7.85
24.16	18.92	12.61	11.9	9.35	8.06
23.81	19.31	2.04	12.95	6.16	2.53
23.8	18.51	11.59	11.87	9.43	8.15
23.45	19.06	13.38	12.96	9.2	2.08
24.06	13.56	1.52	11.91	9.26	8.45
23.84	19.03	12.96	12.25	9.34	8.52
23.42	18.77	3.53	12.09	8.44	5.78
24.34	19.12	12.4	12.06	8.85	7.85
24.18	18.87	1.79	12.26	8.92	8.63
24.03	19.21	13.63	12.69	9.11	8.09
22.66	18.78	2.04	12.75	9.05	7.57
23.55	18.89	13.62	11.9	9.35	7.76
22.74	18.84	1.85	11.39	9.53	8.56
23.67	18.98	13.02	12.32	8.88	2.35
24.08	18.72	13.06	11.84	9.4	8.3
23.17	13.99	1.58	12.94	9.28	8.57
23.27	18.74	12.83	12.55	9.24	7.95
24.05	18.41	1.76	11.51	9.45	8.21
13.49	16.92	12.68	11.84	8.43	7.96
23.4	18.97	1.02	10.98	9.46	3.92
24.21	18.9	2.05	11.78	9.21	8.17
23.61	18.54	13.55	12.56	9.49	7.92
22.98	19.21	1.12	12.85	9.32	8.17
23.9	18.6	12.67	12.03	8.13	2.66
24.17	18.83	4.04	11.89	9.49	8.65
22.53	18.4	12.69	12.56	9.64	8.36
23.75	18.65	2.48	12.86	9.41	2.15
23.35	10.07	12.66	12.39	9.59	8.46
11.61	18.99	0.99	13.02	7.95	7.61
23.44	8.95	13.47	12.02	9.28	7.96
14.38	19.17	2.05	9.61	8.96	2.85
24.28	18.32	13.05	12.89	9.06	7.31
23.73	9.45	1.76	12.11	9.49	8.26
23.24	18.62	12.56	12.68	9.66
18.64	11.97	1.25	12.44	9.12
24.13	19.1	12.78	12.01	8.28
19.49	18.79	1.83	11.89	8.31
24.27	18.49	13.22	12.73	9.15
23.67	19.31	1.51	13.05	9.58
18.93	12.65	12.96	12.16	9.24
24.29	18.88	1.77	11.23	9.04
16.52	16.33	13.11	12.16	9.26
22.91	18.94	12.31	12.6	8.72
24.38	18.65	2.26	11.16	9.55
17.35	18.6	13.74	11.5	9.62
23.56	18.8	10.78	12.74	9.23
24.02	18.92	13.4	12.87	9.5
23.69	18.71	1.94	13.28	8.47
23.88	16.46	13.05	12.62	9.72
23.7	18.91	1.25	13.06	9.3
17.74	19.14	12.97	10.91	9.33
23.75	18.84	13.49	11.5	9.31
12.86	19.06	2	5.96	8.6
23.43	18.77	13.66	11.76	8.94
23.78	16.97	1.59	12.29	8.78
23.71	19.3	13.15	12.83	8.77
10.08	18.98	1.18	12.96	8.68
24.01	18.89	13.57	13.07	9.52
24.21	19.27	1.81	11.26	9.04
24.15	16.1	13.07	11.93	8.76
24.25	18.98	5.96	6.18	9.29
24.14	14.95	9.82	12.09	8
23.85	19.12	13.69	13.28	9.6
23.86	14.84	1.37	12.69	8.97
21.13	18.67	12.79	12.87	9.39
24.21	18.59	12.69	12.99	9.29
23.14	18.59	1.33	12.69	9.27
24.15	18.84	13.07	12.48	9.1
22.15	19.44	1.73	12.16	9.43
24.06	18.93	12.5	12.49	9.46
23.9	14.39	1.65	12.89	8.84
23.61	19.21	13.4	12.25	9.44
18.25	19.3	1.74	12.82	9.5
24.13	18.89	11.98	12.95	8.7
17.63	18.98	1.64	11.85	8.94
23.96	19.04	13.15	12.7	8.8
11.73	7.42	2.16	12.88	9.61
23.86	18.31	4.57	12.56	9.41
21.9	18.22	13.63	12.97	9.24
23.67	18.63	1.96	11.48	8.34
15.8	18.83	12.65	12.68	9.24
23.49	18.54	1.94	12.66	8.8
24.38	11.82	13.3	11.97	8.86
19.09	18.64	1.27	12.1
23.28	18.79	13.4	12.24
23.21	11.63	1.3	12
24.23	19.01	7.71	12.57
15.15	18.5	12.21	12.71
24.28	18.61
22.98	19.01
23.87	19.02
11.59	15.8
23.8	18.58
23.61	19.02
24	8.64
24.32	19.18
23.96	18.93
23.81	18.84
23.96	18.5
10.73	12.31
23.9	18.91
23.95	18.8
23.94	19.04
22.36	19.15
23.94	10.51
23.83	19.11
23.91	19.23
23.41	19.11
23.82	11.88
23.89	18.69
23.64	18.94
23.72	18.75
23.97	18.36
13.59	18.5
23.52	18.91
23.84	18.31
23.85	18.76
23.26	19.16
23.83	8.61
24.04	18.94
12.12	18.97
23.22	18.85
23.98	19.41
23.84	18.8
23.29
10.97
23.97
18.93
23.77
14.29
24.43
23.97
23.99
24.18
24.21
23.84
23.17
23.7
22.72
